# Supplementary material for: Targeting keystone species helps restore the dysbiosis of butyrate‐producing bacteria in nonalcoholic fatty liver disease
Source: Imeta. 2022 Nov 16;1(4):e61. doi: 10.1002/imt2.61 (PMC10989787; doi:10.1002/imt2.61)
Supplement: Supplementary file 2 — Supporting information. [file IMT2-1-e61-s005.xlsx]

## Sheet: Table S1
Table S1. Characteristics of the study groups of the discovery and validation cohorts.
	New York cohort			California cohort
Parameter	Normal	Obese	NASH	Normal	NAFLD-without AF	NAFLD-cirrhosis
Samples	16	25	22	31	14	24
Sex(F/M)	F6/M10	F12/M13	F10/M12	5M/26F	3M/11F	5M/19F
Age(year)	14.40 ± 1.80	12.70 ± 3.20	13.60 ± 3.50	61.68 ± 0.26	59.50 ± 0.75	67.75 ± 0.32
BMI	20.40 ± 0.10	33.40 ± 0.30	34.00 ± 0.40	27.83 ± 0.24	31.41 ± 0.50	33.14 ± 0.44
AST	ND	28.40 ± 0.60	51.70 ± 1.30	23.90 ± 1.77	21.64 ± 1.64	ND
ALT	ND	27.70 ± 0.60	66.90 ± 1.90	19.35 ± 1.24	20.42 ± 1.58	ND
% Energy from protein	18.40 ± 5.51	17.00 ± 5.80	18.00 ± 3.90	ND	ND	ND
% Energy from fat	36.70 ± 10.00	31.70 ± 9.80	33.60 ± 13.70	ND	ND	ND
% Energy from carbohydrate	44.40 ± 11.30	50.80 ± 12.20	47.70 ± 12.70	ND	ND	ND
Alcohol (g/kg)	0	0	0	ND	ND	ND
Data are Mean ± standard error. Abbreviations: F, female; M, male; AST, aspartate aminotransferase; ALT, alanine aminotransferase; ND, not determined; AF, advanced fibrosis.

## Sheet: Table S2
Table S2. Differential abundance, Hyperlink-Induced Topic Search (HITS), and intervention scores of the species in discovery cohort. Taxonomic annotation of operational taxonomic units (OTUs), relative abundance, differential abundance, HITS score, and intervention scores were provided and sorted by optimal combination intervention order. Differential abundance analysis was performed with Wilcoxo…
Taxonomy					Relative Abundance (%)			Differential abundance						HITS score						Intervention score
OUT	Class	Family	Species	Abb.	normal_abun	obese_abun	nash_abun	obese_vs_normal_abun_pval	obese_vs_normal_abun_fdr	nash_vs_normal_abun_pval	nash_vs_normal_abun_fdr	nash_vs_obese_pval	nash_vs_obese_abun_fdr	normal_hits_score	normal_hits_pval	obese_hits_score	obese_hits_pval	nash_hits_score	nash_hits_pval	obese_intervention_score	obese_cumulative_intervention_score	obese_cumulative_intervention_rank	nash_intervention_score	nash_cumulative_intervention_score	nash_cumulative_intervention_rank
f6944e5be5cca661767014ab95867c4dc3848235	Bacteroidales	Porphyromonadaceae	Porphyromonas loveana	P. loveana	0.101074	1.96584	0.697512	0.111789	0.246443	0.00221306	0.0107334	0.0984723	0.772438	0.0332964	0.013	0.00493803	0.929	0.0169134	0.083	0.0585327	0.963461	47	0.345729	0.345729	1
9075bd7b4542aad1faf685d8960946088cca0810	Bacteroidales	Rikenellaceae	Alistipes indistinctus(OTU57)	A. indistinctus(OTU57)	1.10863	0.343195	0.196282	0.0247685	0.0889831	0.00570301	0.0204886	0.847836	0.96753	0.00268309	0.825	0.00409455	0.962	0.0333859	0.001	0.021656	0.963461	53	0.206452	0.55197	2
c84919371da9c309c2b7a50ab6ed836c0c9555e6	Selenomonadales	Veillonellaceae	Dialister pneumosintes	D. pneumosintes	0.167141	0.582842	1.21174	0.00752631	0.0347644	0.000541828	0.00437977	0.0963193	0.772438	0.00209026	0.852	0.0337303	0.001	0.0245333	0.005	0.278711	0.963461	59	0.29387	0.663895	3
4c6d7a5409ae36dbf1be703072de0fc8872933ca	Clostridiales	Lachnospiraceae	Anaerostipes caccae	A. caccae	1.94553	0.770718	0.586847	0.0274607	0.0951319	0.0180179	0.0448138	0.733012	0.935555	0.0360381	0.016	0.0370675	0.001	0.00789313	0.664	0.280875	0.963461	57	0.0422529	0.663895	4
d32c3a758a590f2e70b54af0f90eceb9730958bc	Clostridiales	Lachnospiraceae	Lachnospiraceae(OTU85)	Lachnospiraceae(OTU85)	0.0872082	0.311003	0.190666	0.8726	0.910131	0.32923	0.431559	0.423999	0.935555	0.0381471	0.014	0.0047427	0.933	0.00677507	0.756	0.0246565	0.963461	37	-0.0386349	0.740189	5
795dbf8c019483a25ae9a8827a62a936185d84a0	Bacteroidales	Bacteroidaceae	Bacteroides barnesiae	B. barnesiae	1.27507	2.30111	1.05455	0.6885	0.767638	0.193297	0.284088	0.301125	0.885126	0.00122285	0.908	0.0120566	0.302	0.0203112	0.024	-0.156157	0.775889	7	0.110533	0.809351	6
b1c85b23cb036d5783eb5cb420b42d5816b804f1	Enterobacteriales	Enterobacteriaceae	Escherichia-Shigella(OTU88)	Escherichia-Shigella(OTU88)	0.384988	0.536001	4.9091	0.438306	0.598812	0.0119683	0.0351795	0.0225338	0.772438	0.00184552	0.856	0	1	0.00246986	0.977	0.00184552	0.952282	19	0.0611345	0.870017	7
b4039debc95fcd3157de7b17572bed80a93ae889	Clostridiales	Lachnospiraceae	Blautia producta(OTU32)	B. producta(OTU32)	6.92396	1.69088	3.98142	0.00134064	0.0129687	0.00376233	0.0165884	0.83117	0.96753	0.0215532	0.112	0.0350489	0.001	0.00851879	0.624	0.255695	0.963461	70	0.196209	0.922736	8
7fe4f3b04e35b20bb4516344debfbb6154e330d3	Clostridiales	Ruminococcaceae	Faecalibacterium prausnitzii(OTU68)	F. prausnitzii(OTU68)	0.142129	0.0502005	0.0425409	0.0494872	0.150008	0.0119683	0.0351795	0.98299	0.98299	0	1	0.0142998	0.153	0.00355412	0.953	0.104056	0.963461	46	0.0123219	0.935182	9
4973d0786e190acfd6718eb8bf6732cb978c023c	Bacteroidales	Bacteroidaceae	Bacteroides caecicola(OTU84)	B. caecicola(OTU84)	0.248967	0.247545	0.136684	0.322728	0.496899	0.515406	0.595171	0.798074	0.96753	0.0121974	0.307	0.00286448	0.992	0.00437802	0.914	-0.0217987	0.963461	38	0.0114608	0.946566	10
9e6194334ec79f0f19d760dc2ac0e90c42aa0e7d	Bacteroidales	Bacteroidaceae	Bacteroides coprosuis(OTU62)	B. coprosuis(OTU62)	0.738008	0.368389	0.336455	0.156634	0.316531	0.193297	0.284088	0.98299	0.98299	0.0071767	0.553	0.00383922	0.967	0.0060226	0.823	0.015073	0.963461	50	0.0792377	0.946566	11
3ca0f6463b44a9076deedbb5f3bb7ed00fcb358d	Bacteroidales	Bacteroidaceae	Bacteroides caecicola(OTU86)	B. caecicola(OTU86)	0.0438743	0.0707714	0.11108	0.659227	0.767638	0.169193	0.264705	0.311202	0.887841	0.000873331	0.915	0.007643	0.734	0.0268975	0.004	-0.0129004	0.963461	36	-0.130549	0.953658	12
1c2c5de41c9879a9f2929f356acca72066f2e209	Bacteroidales	Bacteroidaceae	Bacteroides propionicifaciens(OTU73)	B. propionicifaciens(OTU73)	0.192616	0.147789	0.0598165	0.297264	0.472698	0.00713512	0.0238657	0.216249	0.885126	0.00496733	0.692	0.00925194	0.587	0.0265166	0.002	-0.0109096	0.961849	26	0.17121	0.965532	13
fde0738b497ff50d42b1a7c7a66a1d1576c53494	Clostridiales	Lachnospiraceae	Merdimonas faecis	M. faecis	0.0356423	0.0665891	0.0431881	0.630467	0.755003	0.882478	0.901057	0.616356	0.935555	0.00103641	0.902	0.0160482	0.094	0.000578928	0.999	-0.0801583	0.9417	16	0.00850059	0.974033	14
3a21d49f9431e24145b80c43adc46af78fd5f00f	Campylobacterales	Campylobacteraceae	Campylobacter pinnipediorum	C. pinnipediorum	0.0119366	1.45703	2.10101	0.000835477	0.0115773	0.00190672	0.0107334	0.417847	0.935555	0.00649486	0.582	0.00324206	0.986	0	1	0.0305503	0.915217	12	0.00649486	0.980528	15
4a750c3b25e9ba149a2323ba3b62ee0ca7940d83	Clostridiales	Peptostreptococcaceae	Romboutsia lituseburensis	R. lituseburensis	0.288157	0.100076	0.0725819	0.00342788	0.0195591	0.00120609	0.00731194	0.50185	0.935555	0.00386488	0.752	0.00178013	0.997	0.00382699	0.935	0.00756456	0.947453	17	0.0946751	0.984393	16
69f5addfb12c83bce0beaa7a738668e8a772480e	Bacteroidales	Rikenellaceae	Alistipes indistinctus(OTU20)	A. indistinctus(OTU20)	0.379705	0.153642	0.0597666	0.957372	0.977527	0.261228	0.347111	0.0880815	0.772438	0.00280489	0.822	0.00454155	0.947	0	1	0.0157686	0.916418	79	0.00280489	0.987198	17
6172539e0c22e9c7314bc68485a8fc72755422d5	Clostridiales	Lachnospiraceae	Coprococcus catus	C. catus	0.0672809	0.041078	0.0997853	0.370613	0.553069	0.468846	0.561458	0.138408	0.789741	0.00218689	0.845	0.00710849	0.765	0.00359581	0.96	0.0785085	0.963461	51	-0.00257873	0.989384	18
82d482e629b615acdbb8a62b39115e47040c7d71	Clostridiales	Lachnospiraceae	Eubacterium ramulus	E. ramulus	0.276804	0.27789	0.147827	0.659227	0.767638	0.941079	0.950882	0.353707	0.927286	0.00214098	0.855	0.0249075	0.002	0.0186429	0.035	-0.11212	0.963461	40	0.181651	0.991196	19
213246e0ef70d6a711664e7bd453dfe1c4e30106	Bacteroidales	Bacteroidaceae	Bacteroides gallinaceum(OTU1)	B. gallinaceum(OTU1)	0.0587551	0.0765942	0.0780486	0.841132	0.906553	0.733853	0.790931	0.462009	0.935555	0.00180753	0.854	0	1	0.000594538	0.999	0.00180753	0.955902	21	-0.0151336	0.993004	20
e5db91f58295e8e2597c1853ff383348b92c2d10	Clostridiales	Lachnospiraceae	Bacteroides xylanolyticus	B. xylanolyticus	0.198881	0.135434	0.0621511	0.6885	0.767638	0.0760735	0.144689	0.117109	0.772438	0.00504274	0.646	0.00144746	0.999	0.00257312	0.978	0.0105307	0.963461	52	0.00273005	0.994731	21
94b075dce1f20d6e7f961093eefe1a744fbac31c	Clostridiales	Lachnospiraceae	Blautia producta(OTU81)	B. producta(OTU81)	2.0947	0.786645	0.452568	0.0102965	0.0434246	0.00210626	0.0107334	0.709073	0.935555	0.0224382	0.087	0.0320877	0.001	0.00819103	0.644	0.200636	0.963461	41	0.157071	0.994731	22
dc838e370410fb0d4763470f21542ac3f052167a	Clostridiales	Ruminococcaceae	Ruminococcaceae(OTU91)	Ruminococcaceae(OTU91)	0.145083	0.0834163	0.0497275	0.668929	0.767638	0.124192	0.211345	0.124773	0.772438	0.00164382	0.892	0.0225383	0.007	0.000949754	0.995	0.178486	0.935171	15	-0.0207944	0.996375	23
6d16c8dfa0d7dce3f6e27a904b61a21c2be8d0f5	Clostridiales	Family XI	Peptoniphilus olsenii	P. olsenii	0.0838617	0.577881	0.705046	0.00301113	0.0195591	0.000195108	0.00268002	0.337356	0.908986	0.0118959	0.34	0.0180363	0.042	0.0241	0.007	0.148571	0.817475	8	0.0835393	0.998019	24
72d37863abe6d7f5bf4e982b8dbc3a0bb9a0ec6b	Bacteroidales	Tannerellaceae	Parabacteroides chartae(OTU69)	P. chartae(OTU69)	1.07056	1.32609	0.561961	0.430451	0.598812	0.505906	0.595171	0.822866	0.96753	0.000562617	0.931	0.0050538	0.917	0.000799865	0.999	-0.0297821	0.963461	45	0.00103024	0.999144	25
af877f3cca95c2c63622bf43466341fb27fd9f9c	Bacteroidales	Marinifilaceae	Odoribacter denticanis	O. denticanis	0.163211	0.0844391	0.207908	0.0560151	0.155242	0.870825	0.898617	0.127413	0.772438	0.000354521	0.95	0.00400581	0.962	0.00531578	0.865	0.108949	0.957629	22	-0.0137987	0.999498	26
22cb39282371a1bb23780ab7580e545a8662974f	Clostridiales	Peptostreptococcaceae	Intestinibacter bartlettii	I. bartlettii	0.0691099	0.0976573	0.232857	0.630467	0.755003	0.124192	0.211345	0.393769	0.935555	0.000205061	0.943	0.00337463	0.98	0.000250408	1	-0.105544	0.963112	28	-0.00656508	0.999704	27
46c2c0eb93a1ac9fe10cf77d44de3ad899afab65	Clostridiales	Ruminococcaceae	Ruminococcaceae(OTU46)	Ruminococcaceae(OTU46)	0.898347	0.495721	0.302817	0.0510562	0.150074	0.0384904	0.0848539	0.522431	0.935555	2.9e-05	0.944	0.00334431	0.968	0.0027992	0.971	-0.0950979	0.963461	58	0.00342619	0.999733	28
5a61829814af31711bd597f814142ea04f651806	Lactobacillales	Leuconostocaceae	Leuconostoc fallax	L. fallax	0.00332004	0.0343497	0.100538	0.00328346	0.0195591	0.000541828	0.00437977	0.0963193	0.772438	1.97e-05	0.948	3.29e-05	1	0	1	1.97e-05	0.963461	64	1.97e-05	0.999752	29
a4c6b012d72033d40026c27a32be2901526531ce	Clostridiales	Ruminococcaceae	Ruminiclostridium(OTU96)Ruminiclostridium(OTU96)	Ruminiclostridium(OTU96)	0.558847	0.0930852	0.0506938	0.00328346	0.0195591	0.000121277	0.00235277	0.18622	0.885126	0.000342282	0.942	0.00538612	0.891	0.0158902	0.104	0.0257733	0.963461	32	0.0498162	0.999752	30
568373ca075c2cf3245a60cc7d25de80c9a90f43	Clostridiales	Family XI	Ezakiella(OTU94)	Ezakiella(OTU94)	2.51447	5.17159	3.31541	0.00147067	0.0129687	0.000750372	0.005199	0.301125	0.885126	0.00983951	0.407	0.0185336	0.032	0.0178781	0.055	0.145831	0.963461	33	0.180618	0.999752	31
cbf95306034ca33994a754185ac09707603d4a6e	Clostridiales	Ruminococcaceae	Subdoligranulum variabile(OTU93)	S. variabile(OTU93)	0.793983	0.407862	0.204495	0.059539	0.156089	0.00394348	0.0166312	0.291268	0.885126	0.00166966	0.883	0.0118147	0.332	0.00252514	0.973	0.131962	0.933857	14	0.00375992	0.999752	32
8adac8a13ae26336b44e1401350c58c3b7905593	Clostridiales	Lachnospiraceae	Ruminococcus gnavus	R. gnavus	0.479497	0.439516	0.294272	0.438306	0.598812	0.261228	0.347111	0.579359	0.935555	4.38e-05	0.95	0.0341059	0.001	0.00252409	0.987	0.249435	0.963461	34	0.0336749	0.999752	33
78d664d8199a1a5050c114fb3669304f3d9a8d4e	Bacteroidales	Bacteroidaceae	Bacteroides zoogleoformans	B. zoogleoformans	0.153646	0.035095	0.0710606	0.00814772	0.035924	0.0510177	0.105292	0.63904	0.935555	0.00193998	0.862	0.0125164	0.273	0.00552816	0.878	0.0886598	0.647245	4	0.0763057	0.999752	34
42d8f985e8c26f2b842279c4d945a4e78743b687	Clostridiales	Ruminococcaceae	Faecalibacterium prausnitzii(OTU80)	F. prausnitzii(OTU80)	5.15842	2.2486	2.51562	0.00694775	0.0336966	0.0119683	0.0351795	0.932039	0.98299	0.0620012	0.001	0.0319092	0.001	0.0113549	0.386	0.242222	0.963461	42	0.200401	0.999752	35
b57894411d721c03980b74f932b5d661aee5ddd1	Clostridiales	Ruminococcaceae	Faecalibacterium prausnitzii(OTU79)	F. prausnitzii(OTU79)	0.286075	0.193794	0.0455807	0.0139401	0.0563412	0.0141298	0.038072	0.733012	0.935555	0	1	0.00897041	0.576	0	1	0.0924899	0.879509	10	0	0.999752	36
792f1a299b5d9bf02072d370497e5d2b18c6378a	Bacteroidales	Bacteroidaceae	Bacteroides caecicola(OTU78)	B. caecicola(OTU78)	0.62421	0.387676	0.335897	0.830696	0.905365	0.636178	0.717549	0.536389	0.935555	0.000205061	0.959	0.000656614	1	0.0194244	0.045	0.00372889	0.963317	29	0.121827	0.999752	37
5cada88510f75d5e2aac52d66708ccc43f8114fa	Clostridiales	Lachnospiraceae	Hungatella effluvii(OTU77)	H. effluvii(OTU77)	0.0968951	0.151373	0.131611	0.968022	0.978106	0.964627	0.964627	0.957493	0.98299	0	1	0.0111431	0.397	0.0100163	0.469	-0.028603	0.963461	43	-0.0348348	0.999752	38
58d72faf04d64350b1b6674360ced8602b36eb94	Clostridiales	Family XIII	S5-A14a(OTU76)	S5-A14a(OTU76)	0.0271494	0.272228	0.301261	0.00640944	0.0327219	0.00652746	0.022613	0.898212	0.97895	0.0367643	0.011	0.00263463	0.993	0.0086716	0.608	0.0738386	0.744674	6	0.16194	0.999752	39
53e93035aec5d823c3e67ec85c1bb14945ca2050	Clostridiales	Lachnospiraceae	Agathobacter ruminis(OTU75)	A. ruminis(OTU75)	3.64841	1.42108	1.83286	0.0325094	0.108738	0.0713093	0.13834	0.594032	0.935555	0.0724655	0.001	0.00991709	0.516	0.0146601	0.165	0.238261	0.475067	2	0.25408	0.999752	40
c17c40fbf5843a9a0c17aa02432b3902ffe021a4	Clostridiales	Family XI	Ezakiella peruensis	E. peruensis	0.188914	0.43951	0.7571	0.0395986	0.128036	0.000121277	0.00235277	0.0450608	0.772438	0.0213601	0.121	0.000473293	1	0.0384213	0.001	0.0738355	0.963461	44	0.246855	0.999752	41
67a04bc26f26894432770b3cc66a7ba0b0ac3cab	Bacteroidales	Bacteroidaceae	Bacteroides caecicola(OTU70)	B. caecicola(OTU70)	0.0425932	0.052399	0.0765071	0.8726	0.910131	0.242871	0.331809	0.114638	0.772438	0.00166581	0.892	0.0125722	0.237	0.0120276	0.285	-0.0116242	0.853511	9	-0.0195485	0.999752	42
6b7dc0529e91be865d4211f5c3dfd65fc0b1b79d	Bacteroidales	Bacteroidaceae	Bacteroides coprosuis(OTU67)	B. coprosuis(OTU67)	1.59436	1.7164	0.83115	0.356502	0.540323	0.236958	0.328356	0.701155	0.935555	0.000852995	0.927	0.000379476	1	0.00635772	0.813	0.00274094	0.962702	27	0.00979245	0.999752	43
b301c74849d58d56977e3bfb75fff7c930096735	Clostridiales	Lachnospiraceae	Hungatella effluvii(OTU64)	H. effluvii(OTU64)	0.0213405	0.0382506	0.034048	0.261651	0.441639	0.515406	0.595171	0.749119	0.943696	0	1	0.00714254	0.791	0.0248083	0.009	-0.0737213	0.963461	48	-0.125426	0.999752	44
832cb85976b1b559b471a849211e41e9fc33e0d8	Clostridiales	Lachnospiraceae	Dorea formicigenerans	D. formicigenerans	0.7191	0.569343	0.393454	0.0847376	0.200477	0.0413476	0.089127	0.847836	0.96753	6.62e-47	0.952	0.0300311	0.001	0.0171806	0.081	0.236764	0.963461	49	0.231042	0.999752	45
7ee6bdbeafe5f04b4d10a682bab889c7852be4cd	Bacteroidales	Porphyromonadaceae	Porphyromonas sp. 2007b	P. sp. 2007b	0.0245213	0.947344	0.964206	0.00147067	0.0129687	0.00453546	0.0175976	0.557673	0.935555	0.00181174	0.867	0.020527	0.016	0.0334691	0.002	0.239896	0.239896	1	0.375785	0.999752	46
98cc48030d2670f4493685c3bb1fbd7bf2182cc5	Bacteroidales	Prevotellaceae	Prevotella buccalis	P. buccalis	0.234791	1.17181	1.39499	0.00424048	0.0228515	0.000835028	0.00539985	0.200825	0.885126	0.0114004	0.354	0.0421098	0.001	0.00593898	0.827	0.397125	0.963461	35	0.173987	0.999752	47
4055b3f1e3e0a8f04d0a83f7de0e7ca9fcdc0222	Clostridiales	Family XI	Peptoniphilus ivorii	P. ivorii	0.147343	1.63074	1.07693	0.000324811	0.00787666	3.45e-06	0.000167511	0.932039	0.98299	0.0524754	0.005	0.00772604	0.74	0.0292288	0.001	0.186053	0.586786	3	0.136278	0.999752	48
671e184eef8fe77c8d41237140afb0c9774475d5	Clostridiales	Lachnospiraceae	Lachnospiraceae(OTU55)	Lachnospiraceae(OTU55)	0.251861	0.0869895	0.0508006	0.0173773	0.0648309	0.00453546	0.0175976	0.898212	0.97895	0.0375813	0.009	0.000757237	1	0.0120761	0.314	0.120681	0.925851	13	0.0726607	0.999752	49
18b62d123674facfbde7a0a670bdcbdeec61dca3	Bacteroidales	Tannerellaceae	Parabacteroides chartae(OTU54)	P. chartae(OTU54)	0.190511	0.291226	0.673291	0.574628	0.714602	0.574289	0.655365	0.733012	0.935555	0.00222796	0.825	0.00398984	0.956	0.00888404	0.6	-0.00330893	0.963441	30	-0.0331049	0.999752	50
b7958ee8f163b8c7f8efcd7f093f897421c2eeeb	Clostridiales	Lachnospiraceae	Blautia hydrogenotrophica	B. hydrogenotrophica	1.02532	0.205841	0.194095	0.000418952	0.00812767	0.00015408	0.00249096	0.709073	0.935555	0.0107813	0.374	0.0185245	0.031	0.00793452	0.686	0.137606	0.963461	54	0.099673	0.999752	51
7c2e0be05c81e92be893416502901cc796a11a97	Clostridiales	Lachnospiraceae	Eubacterium rectale(OTU52)	E. rectale(OTU52)	0.501948	0.192602	0.0812359	0.0026411	0.0195591	0.000260861	0.00268002	0.332015	0.908986	0.0291536	0.054	0.0225153	0.012	0.00330325	0.961	0.152913	0.963461	55	0.138823	0.999752	52
0d181ab99c59f5465506730734e655becc2135a3	Bacteroidales	Bacteroidaceae	Bacteroides caecicola(OTU51)	B. caecicola(OTU51)	2.77426	1.80444	0.792463	0.131037	0.282457	0.00282535	0.0130504	0.153164	0.825383	0.0147093	0.252	0.00895275	0.591	0.0160833	0.125	-0.00762257	0.963461	56	0.0752122	0.999752	53
2b6187b111e334718a1171a3395f8de7528eff3d	Lactobacillales	Leuconostocaceae	Weissella ghanensis	W. ghanensis	0.015597	0.0453545	0.12786	0.105893	0.238876	0.0124792	0.0356025	0.228364	0.885126	0	1	0.00082143	1	8.5e-05	1	0.0206292	0.963461	31	-0.0017274	0.999752	54
b21cc5dfad113e06eff6eeaefb9fb221379b1659	Clostridiales	Lachnospiraceae	Eubacterium rectale(OTU47)	E. rectale(OTU47)	0.185232	0.0742431	0.101254	0.181449	0.345109	0.0863808	0.161133	0.468524	0.935555	0.0279068	0.058	0.00822907	0.673	0.00194868	0.985	0.188795	0.916008	95	0.0612032	0.999752	55
5ecedc2ba1f718c8bf27df3525e075dcbc0f1819	Clostridiales	Ruminococcaceae	Subdoligranulum variabile(OTU44)	S. variabile(OTU44)	0.46505	0.165233	0.116053	0.0422362	0.132158	0.0384904	0.0848539	0.594032	0.935555	0.00669992	0.565	0.0104512	0.451	0.0095447	0.53	0.121146	0.963461	60	0.0176505	0.999752	56
7c8124a599ef55c3aca8d4c1edee81189d249762	Clostridiales	Ruminococcaceae	Ruminococcus lactaris(OTU43)	R. lactaris(OTU43)	0.273922	0.376316	0.0661715	0.556549	0.701108	0.0153345	0.0402013	0.0406849	0.772438	0	1	0.00809182	0.69	0.000432117	0.995	-0.237196	0.963461	61	-0.000999251	0.999752	57
b83e3de5cc0156ec15810fb19eacc9c855a1f0c1	Bacteroidales	Bacteroidaceae	Bacteroides gallinaceum(OTU42)	B. gallinaceum(OTU42)	0.0663992	0.069144	0.0354743	0.611596	0.750947	0.164655	0.261829	0.37055	0.935555	0.0235211	0.112	0.00315555	0.977	0.00813655	0.662	-0.00642758	0.90303	11	0.0756465	0.999752	58
23b75a012b2bec213e848893b24842d695014dee	Bacteroidales	Bacteroidaceae	Bacteroides propionicifaciens(OTU41)	B. propionicifaciens(OTU41)	0.0415003	0.0233035	0.0344498	0.414988	0.598812	0.778808	0.821134	0.263011	0.885126	0.0012418	0.915	0.00148422	0.999	0.023053	0.011	0.00973295	0.963461	62	0.106655	0.999752	59
36b71e0fa60b370e95082d0cee5ba3ed92ea4f14	Clostridiales	Family XI	Finegoldia magna	F. magna	0.0240662	2.10851	1.8305	4.33e-05	0.00420064	0.000121277	0.00235277	0.881364	0.97895	0.0459519	0.006	0.00335696	0.985	0.00996314	0.491	0.134221	0.963461	63	0.129099	0.999752	60
bf41a92ce95bc3c5068b7e5705d3eb75dd0441f1	Clostridiales	Lachnospiraceae	Ruminococcus lactaris(OTU38)	R. lactaris(OTU38)	0.139999	0.0829888	0.299319	1	1	0.203614	0.294785	0.109819	0.772438	0.0056928	0.638	0.00853077	0.654	0.00490104	0.893	0.0128005	0.963461	65	0.0897309	0.999752	61
3ba90965ce76880f6bbcddc96b6ab309ac932ee1	Clostridiales	Lachnospiraceae	Blautia hansenii	B. hansenii	0.241392	0.0354881	0.114492	0.000293025	0.00787666	0.00570301	0.0204886	0.822866	0.96753	0.0382972	0.012	0.0288175	0.001	0.0049674	0.888	0.283716	0.963461	66	0.115527	0.999752	62
3bbf321699fe62c76c1931fff91d8e078feeba87	Clostridiales	Ruminococcaceae	Ruminiclostridium(OTU36)	Ruminiclostridium(OTU36)	0.0588604	0.0274478	0.0686664	0.0613688	0.156652	0.375096	0.466465	0.579359	0.935555	0.00298406	0.817	0.00125088	0.999	7.25e-05	0.999	0.0128236	0.950437	18	0.00458309	0.999752	63
3ae4d87f6c2b8a813fb60f584165d9dd2821d2d5	Clostridiales	Lachnospiraceae	Coprococcus comes	C. comes	0.687797	0.398277	0.14266	0.148961	0.314114	0.0180179	0.0448138	0.276894	0.885126	0.00128697	0.896	0.0281957	0.001	0.00837102	0.659	0.201549	0.963461	67	0.100552	0.999752	64
06a157c47ae3d15ba27d3409e47b2d1bda1228d9	Clostridiales	Family XI	Peptoniphilus lacrimalis	P. lacrimalis	0.0227934	0.217401	0.402501	0.00231308	0.0186974	0.000750372	0.005199	0.105162	0.772438	0.00339716	0.76	0.0377721	0.001	0.0380558	0.001	0.19064	0.963461	68	0.289387	0.999752	65
5f4f6d97004ada3407550a3afccd0f8b6bd61758	Clostridiales	Ruminococcaceae	Flavonifractor plautii	F. plautii	0.0581283	0.0406304	0.076642	0.438306	0.598812	0.722749	0.787715	0.63904	0.935555	0.000334733	0.94	0.015551	0.09	0.00587795	0.831	0.155642	0.963461	69	0.0497678	0.999752	66
d77ce8b9e5a334c7e4103f6f21bf217540134ced	Clostridiales	Lachnospiraceae	Fusicatenibacter saccharivorans	F. saccharivorans	1.20849	0.381556	0.284345	0.000835477	0.0115773	0.000246242	0.00268002	0.63144	0.935555	0.0169411	0.203	0.00631679	0.836	0.0143791	0.194	0.127224	0.963461	71	0.23821	0.999752	67
04f6d8267903b2cc853efc25678b5d11da252ba8	Desulfovibrionales	Desulfovibrionaceae	Bilophila(OTU30)	Bilophila(OTU30)	0.040372	0.0667648	0.0905818	0.470537	0.616785	0.183369	0.277919	0.430204	0.935555	0.00181174	0.884	0	1	0.00100898	0.999	0.00181174	0.954094	20	-0.0233185	0.999752	68
6c4a13cb8c2989b4ddf90ce4827e1a46ec08fdbd	Bifidobacteriales	Bifidobacteriaceae	Bifidobacterium magnum	B. magnum	1.87831	1.00041	0.295275	0.0543194	0.15497	0.00200421	0.0107334	0.119621	0.772438	0	1	0.00810766	0.682	0.00348714	0.96	0.104157	0.963461	72	0.134934	0.999752	69
833ee1018bc65e8c8dfd0e8c1a1ee5f25d4153d3	Bacteroidales	Bacteroidaceae	Bacteroides gallinaceum(OTU27)	B. gallinaceum(OTU27)	0.155033	0.24287	0.138546	0.273179	0.441639	0.131594	0.216349	0.508662	0.935555	0.0456936	0.002	0.00248201	0.988	0.0107017	0.396	0.0266709	0.960607	25	0.104259	0.999752	70
ebab44d6a7d001286bddcc959257cb9ac84ca9b4	Bacteroidales	Rikenellaceae	Alistipes indistinctus(OTU26)	A. indistinctus(OTU26)	0.22241	0.0905721	0.0723538	0.261651	0.441639	0.103926	0.186683	0.442771	0.935555	0	1	0.00134296	1	0.000586147	0.999	-0.0136816	0.916418	74	0.0206095	0.999752	71
7f50d4d8d87d26b57bb3da8edfb1b5d72f05e75c	Clostridiales	Lachnospiraceae	Lachnoclostridium pacaense	L. pacaense	0.0197955	0.0488806	0.134305	0.893695	0.922217	0.0625138	0.123752	0.0921265	0.772438	0.010634	0.407	0.000159102	0.999	0.00193858	0.99	0.0482154	0.916418	75	0.0111016	0.999752	72
055eb03b82092827561fa816d990711e65a10a2d	Bacteroidales	Bacteroidaceae	Bacteroides coprophilus	B. coprophilus	0.693344	1.09972	3.55207	0.470537	0.616785	0.836042	0.872	0.623878	0.935555	6.62e-47	0.956	0.000321964	1	0	1	-0.00512997	0.916418	76	6.62e-47	0.999752	73
777b862accae329073ba4e71b9b913d7922b771b	Clostridiales	Ruminococcaceae	Ruminococcaceae(OTU23)	Ruminococcaceae(OTU23)	0.365427	0.268203	0.0692333	0.152761	0.315272	0.0135594	0.0375788	0.263011	0.885126	0.00164382	0.881	6.04e-05	1	0.0027992	0.982	0.00164382	0.959273	23	0.00504098	0.999752	74
71c28cdc242a9120ca3970ba66b423c771079a9c	Clostridiales	Ruminococcaceae	Ruminococcaceae(OTU22)	Ruminococcaceae(OTU22)	0.16114	0.112847	0.0709769	0.470537	0.616785	0.0919422	0.168272	0.193421	0.885126	0	1	0.00136105	0.996	0.000428972	0.997	0.00438178	0.916418	77	0.0056928	0.999752	75
3af07d551903d8f0450ac42e478b0858857f99b5	Clostridiales	Lachnospiraceae	Lachnospiraceae(OTU18)	Lachnospiraceae(OTU18)	0.219945	0.154601	0.0604066	0.678687	0.767638	0.113704	0.200533	0.263011	0.885126	0	1	0.0195966	0.022	0.00675999	0.756	0.174121	0.916418	80	0.114943	0.999752	76
6e7e6fb1a2a243f338a53dddf99816665d92bd49	Clostridiales	Lachnospiraceae	Eubacterium oxidoreducens	E. oxidoreducens	0.824847	0.22898	0.155155	0.00101148	0.0122642	0.000276291	0.00268002	0.63144	0.935555	0.00279829	0.8	0.00499742	0.93	0.00584691	0.848	0.0842864	0.916418	81	0.154231	0.999752	77
e79e9f25d3414a038116ba80ba9c90b4fea3e6d8	Bacteroidales	Bacteroidaceae	Bacteroides caecicola(OTU16)	B. caecicola(OTU16)	0.0489772	0.0502724	0.0954754	0.851596	0.907745	0.131594	0.216349	0.107471	0.772438	0.00133415	0.909	0.00203951	0.998	0.0121473	0.313	-0.000756102	0.960607	24	-0.0147432	0.999752	78
98896715b47780296c7b918cad24c28f4d058945	Clostridiales	Ruminococcaceae	Butyricicoccus sp. K4410.MGS-46	B. sp. K4410.MGS-46	0.190732	0.15047	0.108536	0.267372	0.441639	0.173824	0.267634	0.733012	0.935555	0.00181174	0.875	0.0334114	0.001	0.00145927	0.994	0.164586	0.916418	82	0.0399908	0.999752	79
629b41b4214225423c5ff00fdbf5dfb2e2ba196d	Clostridiales	Ruminococcaceae	UBA1819(OTU14)	UBA1819(OTU14)	0.0890731	0.031888	0.24373	0.199543	0.365202	0.375096	0.466465	0.98299	0.98299	0	1	0.000680373	1	0.00935866	0.532	-0.00705747	0.903018	96	0.191538	0.999752	80
4cef6fc61a9c38eea885a18cde8de772f7412697	Clostridiales	Lachnospiraceae	Clostridium amygdalinum	C. amygdalinum	0.00922355	0.0305437	0.0177589	0.172872	0.335372	0.424713	0.521483	0.468524	0.935555	0.0121645	0.33	0.00927446	0.57	0	1	0.0281019	0.70791	5	0.0121645	0.999752	81
b5f49eebe9a619dafc2725fd6b4b6db0a0476c8f	Lactobacillales	Streptococcaceae	Streptococcus thermophilus TH1435	S. thermophilus TH1435	0.302827	0.143925	0.0829896	0.0823522	0.199704	0.0332771	0.0768541	0.765336	0.951764	0.00402331	0.747	0.0118596	0.334	0.00269236	0.975	0.268512	0.916418	78	0.0352107	0.923458	82
ef71fca08a960f52b392e3f728c68d4779a06da8	Clostridiales	Lachnospiraceae	Ruminococcus torques	R. torques	0.375376	0.13676	0.131734	0.194901	0.363565	0.208921	0.298019	0.940517	0.98299	0.000999251	0.914	0.017555	0.042	0.00580077	0.842	0.287988	0.916418	83	0.0387673	0.923458	83
93a203cd147eaca4fefa76a477e453dd6a16f551	Clostridiales	Family XI	Anaerococcus octavius	A. octavius	0.0104385	0.943052	1.5485	0.00019278	0.00787666	1.8e-06	0.000167511	0.272212	0.885126	0.0206095	0.164	0.00144457	0.997	0.00863062	0.597	0.0325054	0.916418	84	0.126496	0.923458	84
92d2b54526a297955ecf1d5be6e4d8695afa8172	Bacteroidales	Bacteroidaceae	Bacteroides caecicola(OTU10)	B. caecicola(OTU10)	0.403481	0.434729	0.395419	0.377797	0.555248	0.700717	0.772381	0.69327	0.935555	0.00188794	0.886	0.0025527	0.985	0.0297621	0.002	-0.0155668	0.916418	85	0.187815	0.923458	85
0b814f25f0aac03c48bd8f719c6dba91f99df818	Clostridiales	Lachnospiraceae	Dorea longicatena	D. longicatena	0.309188	0.167882	0.252182	0.20907	0.375551	0.678934	0.756972	0.430204	0.935555	0.00181174	0.848	0.0155246	0.097	0.00566501	0.855	0.069478	0.916418	86	0.0257923	0.923458	86
7d217b5dac70526010aee823a23b9274e8fed212	Clostridiales	Ruminococcaceae	Faecalibacterium prausnitzii(OTU8)	F. prausnitzii(OTU8)	2.61602	1.91774	1.6181	0.0577548	0.155617	0.236958	0.328356	0.717022	0.935555	0.000467623	0.936	0.0116987	0.341	0.00973659	0.506	0.0993723	0.916418	87	0.174694	0.923458	87
759d3bce74029b0421b6b7829823329beec0cbda	Clostridiales	Ruminococcaceae	Oscillibacter valericigenes	O. valericigenes	0.0391202	0.0720178	0.0810532	0.521245	0.665274	0.767493	0.818097	0.864569	0.975154	0	1	0.000991223	0.999	0.00462967	0.908	0.00854373	0.916418	88	-0.000740398	0.923458	88
341e2fd8e931fa32697ef5a3cc97bbddddb81f32	Clostridiales	Lachnospiraceae	Roseburia hominis	R. hominis	0.260233	0.16399	0.184153	0.273179	0.441639	0.0625138	0.123752	0.654354	0.935555	0.0017274	0.861	0.00587109	0.859	0.000690759	0.997	0.0214958	0.916418	89	0.00152234	0.923458	89
595b5c69e0c0ab678b4b1457da6abbd3142afa3f	Betaproteobacteriales	Burkholderiaceae	Parasutterella secunda	P. secunda	0.117388	0.666681	0.789462	0.487131	0.630023	0.35169	0.454852	0.798074	0.96753	0.000123865	0.936	0.00208014	0.997	0.0331197	0.001	0.00335124	0.916418	90	-0.240273	0.923458	90
2a069c745b4e3079b4be010d8e8d15866089a47c	Bacteroidales	Bacteroidaceae	Bacteroides caecicola(OTU4)	B. caecicola(OTU4)	8.59723	11.3361	12.9171	0.748428	0.824971	0.459822	0.557534	0.296169	0.885126	0.00214591	0.869	0.005437	0.896	0.0118374	0.352	-0.0117854	0.916418	91	-0.0099081	0.923458	91
b0f51adf671d76a5f07c3b5bc16ab4d5c4ff609b	Clostridiales	Ruminococcaceae	Ruminococcaceae(OTU3)	Ruminococcaceae(OTU3)	0.0783136	0.0436508	0.0380607	0.0800215	0.199028	0.0309053	0.0731174	0.564857	0.935555	0.0193991	0.132	0.0074143	0.74	0.00517016	0.889	0.0453923	0.916418	92	0.204103	0.923458	92
543e9142bfd56e3312822277113e06cbb521aa91	Clostridiales	Lachnospiraceae	Agathobacter ruminis(OTU2)	A. ruminis(OTU2)	0.463473	0.10425	0.142042	0.0161569	0.0626889	0.0286801	0.0695493	0.949002	0.98299	0.0647032	0.001	0.00838924	0.669	0.0122025	0.318	0.183589	0.916418	93	0.137668	0.923458	93
2725fb5dd2001597d9a103735ec633f4fec723af	Clostridiales	Lachnospiraceae	Ruminococcus lactaris(OTU0)	R. lactaris(OTU0)	0.268712	0.234345	0.172544	0.172872	0.335372	0.375096	0.466465	0.50185	0.935555	0	1	0	1	8.14e-05	1	0	0.916418	94	0	0.923458	94
0cfa2d530d8bb8deb60488dd1a5ae30b0783b626	Bacteroidales	Bacteroidaceae	Bacteroides caecicola(OTU72)	B. caecicola(OTU72)	0.290021	0.0982145	0.0434141	0.103039	0.237972	0.00850489	0.0274991	0.455545	0.935555	0.00352383	0.765	0.012238	0.308	0.0213234	0.022	0.0245734	0.83225	97	0.0561064	0.921002	95
d8d5f629119e6c50f9e7c95b6240649272c930cd	Bacteroidales	Bacteroidaceae	Bacteroides gallinaceum(OTU83)	B. gallinaceum(OTU83)	0.154725	0.281708	0.0411883	0.309823	0.484724	0.0510177	0.105292	0.267584	0.885126	0.0218903	0.104	0.0058847	0.857	0.0362372	0.001	-0.0593646	0.963461	39	0.13959	0.916711	96
20218ad750875d16c9e5642a9a5b42f360b4964d	Bacteroidales	Bacteroidaceae	Bacteroides propionicifaciens(OTU29)	B. propionicifaciens(OTU29)	0.438954	0.370512	0.200403	0.218921	0.386097	0.139333	0.225254	0.623878	0.935555	0.0106294	0.365	0.00478418	0.948	0.0415352	0.001	0.00521487	0.916418	73	0.180945	0.912255	97

## Sheet: Table S3
Table S3. Differential abundance, Hyperlink-Induced Topic Search (HITS), and intervention scores of the species in validation cohort. Taxonomic annotation of operational taxonomic units (OTUs), relative abundance, differential abundance, HITS score, and intervention scores were provided and sorted by optimal combination intervention order. Differential abundance analysis was performed with Wilcox…
Taxonomy					Relative Abundance (%)			Differential abundance						HITS score						Intervention score
OUT	Class	Family	Species	Abb.	normal_abun	nonaf_abun	cirrhosis_abun	nonaf_vs_normal_abun_pval	nonaf_vs_normal_abun_fdr	cirrhosis_vs_normal_abun_pval	cirrhosis_vs_normal_abun_fdr	cirrhosis_vs_nonaf_pval	cirrhosis_vs_nonaf_abun_fdr	normal_hits_score	normal_hits_pval	nonaf_hits_score	nonaf_hits_pval	cirrhosis_hits_score	cirrhosis_hits_pval	nonaf_intervention_score	nonaf_cumulative_intervention_score	nonaf_cumulative_intervention_rank	cirrhosis_intervention_score	cirrhosis_cumulative_intervention_score	cirrhosis_cumulative_intervention_rank
2f3327540661a5b628a103352e2d9731fb7bd13c	Clostridiales	Lachnospiraceae	Dorea formicigenerans	D. formicigenerans	0.242775	0.250861	0.348286	0.390841	0.694243	0.105073	0.259655	0.413896	0.827026	0.040558	0.001	0.0330479	0.022	0.0488025	0.001	0.127815	0.633064	17	0.168364	0.168364	1
3e5949b5957586cb373a4fc1ff516e0dc5811c44	Clostridiales	Lachnospiraceae	Hespellia porcina	H. porcina	0.034827	0.0348864	0.0611661	1	1	0.785978	0.852776	0.617559	0.83988	0.0485217	0.001	0.00698014	0.41	0.0415924	0.001	0.0627834	0.305263	5	0.0603088	0.173488	2
16beeaa3ec13a7c9bebeddc43dddbbb389868ea2	Clostridiales	Family XIII	AD3011(OTU78)	AD3011(OTU78)	0.0682373	0.0319805	0.0315913	0.548063	0.74843	0.0229583	0.115853	0.413896	0.827026	0.000502833	0.998	0.00527286	0.517	0.0373327	0.001	-0.0319089	0.944141	85	-0.0143545	0.238127	3
46eaed43232c0befcbeaa88c2a78e346521b86c0	Clostridiales	Lachnospiraceae	Blautia sp. Marseille-P3087	B. sp. Marseille-P3087	0.0749203	0.106578	0.152944	0.404519	0.694243	0.45012	0.565993	0.927664	0.957832	0.0249515	0.001	0.0130855	0.17	0.0469535	0.001	0.00230442	0.944141	84	0.0497368	0.325935	4
5c3307470a80cc114615671dde3c6958e3de89de	Clostridiales	Lachnospiraceae	Roseburia hominis(OTU106)	R. hominis(OTU106)	0.47583	0.0434256	0.0283959	0.211166	0.570598	0.00510658	0.0683456	0.138126	0.626498	0.00305323	0.941	0.00502054	0.513	0.00153921	0.944	0.00310042	0.90566	50	0.034362	0.383108	5
f6479b19f128dca30479850ac88ee680e77f5a7d	Clostridiales	Peptostreptococcaceae	Romboutsia lituseburensis	R. lituseburensis	0.494134	1.02266	0.053833	0.211166	0.570598	0.000935076	0.0425056	0.000872362	0.055395	0.0185123	0.017	0.00321915	0.647	0.00541377	0.639	0.040972	0.396139	7	0.0494745	0.433536	6
dd04fe7034b9f803cd16f1d8755679574b681e38	Clostridiales	Lachnospiraceae	Eubacterium ramulus(OTU103)	E. ramulus(OTU103)	0.119001	0.0265257	0.0668732	0.35152	0.656515	0.277412	0.404958	0.585957	0.83988	0.0307576	0.001	0	1	0	1	0.0307576	0.552485	12	0.0307576	0.464294	7
3ab368af55d977e3b60b558ae78e83f77bb5ae30	Clostridiales	Lachnospiraceae	Anaerostipes caccae	A. caccae	1.52864	0.816933	2.21208	0.676833	0.818646	0.610659	0.711502	0.785351	0.898555	0.0196198	0.006	0	1	0.00075089	0.983	0.0196198	0.652683	18	0.0294617	0.493756	8
12821fc1962342d552c75c911fee8353f055070e	Clostridiales	Lachnospiraceae	Fusicatenibacter saccharivorans	F. saccharivorans	1.26191	0.74703	0.821408	0.211166	0.570598	0.0631213	0.203101	0.317976	0.776596	0.0309523	0.001	0	1	0.00410402	0.77	0.0309523	0.521727	11	0.0166907	0.496185	9
fe1664de87020723ce6e1a3aff25cc3b23423694	Clostridiales	Lachnospiraceae	Blautia hansenii(OTU14)	B. hansenii(OTU14)	0.847399	1.03451	1.38884	0.641343	0.818646	0.0706964	0.208801	0.0960374	0.580797	0.0142617	0.053	0.0348457	0.015	0.0305299	0.003	0.194831	0.944141	92	0.17971	0.524708	10
4b9beaa541cbded795edf2a6094c961b9818cf45	Clostridiales	Lachnospiraceae	Coprococcus eutactus	C. eutactus	0.229994	0.471303	0.194877	0.676833	0.818646	0.156457	0.283858	0.115582	0.581875	0.0159356	0.038	0.0195369	0.091	0.000782541	0.977	0.0693925	0.61594	15	0.00873517	0.533443	11
8065d0c2d70ace77e99b3731455f32317b8d2185	Clostridiales	Ruminococcaceae	Butyricicoccus sp. K4410.MGS-46	B. sp. K4410.MGS-46	0.056039	0.0362612	0.0606545	0.229623	0.595144	0.153992	0.283434	0.694026	0.86413	0.0072004	0.521	0.00355893	0.623	0.00661999	0.553	-0.0119235	0.768414	27	0.00470545	0.561757	12
4ff5c5d092eba42696f4dca89b3061f35ce61530	Clostridiales	Lachnospiraceae	Clostridium hylemonae	C. hylemonae	0.198725	0.0386629	0.0561484	0.12245	0.518374	0.425078	0.545302	0.431401	0.827026	0.00762033	0.466	0.00103666	0.843	0.000114934	0.988	-0.00392109	0.716117	23	0.0259924	0.58775	13
f1ea8d661cc5a8d536ac91ebb62fb64b8b4e3dae	Erysipelotrichales	Erysipelotrichaceae	Erysipelotrichaceae(OTU96)	Erysipelotrichaceae(OTU96)	1.25612	1.03912	0.249762	0.162273	0.536784	6.61e-07	8.39e-05	0.000593284	0.055395	0.0257219	0.001	0.0276305	0.028	0.00222052	0.885	-0.0165334	0.944141	80	0.00356861	0.613472	14
10b6c57e4f5116e43a580f595da27e809b5e5743	Clostridiales	Ruminococcaceae	Faecalibacterium prausnitzii(OTU92)	F. prausnitzii(OTU92)	0.422587	0.424587	0.151672	0.404519	0.694243	0.0489935	0.177776	0.449329	0.827026	0.00209985	0.965	0	1	0.000515344	0.984	0.00209985	0.929785	59	0.022773	0.636245	15
cdccef0b1896c438c380a9533859660b900097be	Erysipelotrichales	Erysipelotrichaceae	Erysipelatoclostridium ramosum(OTU89)	E. ramosum(OTU89)	0.0796612	0.0397462	0.089794	0.462029	0.704539	0.0929302	0.24086	0.431401	0.827026	0.0209782	0.002	0.00100074	0.851	1.78e-37	0.984	0.0176633	0.670347	19	0.0201932	0.656438	16
242649cefb9a3d66d218b2eb9d5f66594456b8d0	Clostridiales	Lachnospiraceae	Blautia hydrogenotrophica(OTU118)	B. hydrogenotrophica(OTU118)	0.3428	0.0273487	0.188851	0.148037	0.536784	0.277412	0.404958	0.879734	0.938875	0.00458628	0.802	0.00388525	0.584	0.0109562	0.225	0.0113791	0.822401	35	0.0151732	0.656052	17
45a35f09ab07a4d097c3940123745f0f1c7d3bbb	Clostridiales	Lachnospiraceae	Lachnoclostridium phytofermentans	L. phytofermentans	0.0715471	0.0742086	0.600728	0.749938	0.850377	0.262674	0.401923	0.237923	0.774776	0.000953674	0.987	0.00343449	0.636	0.0343782	0.001	0.000837102	0.944141	112	-0.161302	0.671286	18
71822b27140f23c7990c8b9d58b12b0354b97c9c	Clostridiales	Lachnospiraceae	Clostridium xylanolyticum	C. xylanolyticum	0.00982708	0.00954273	0.00530149	0.193807	0.559397	0.0912913	0.24086	0.975859	0.991472	0.00308974	0.91	0.036186	0.019	0.00249153	0.882	-0.0447476	0.490775	10	0.00768834	0.691282	19
61da89b142e6949e875255103d0d9a60db6e1b10	Erysipelotrichales	Erysipelotrichaceae	Erysipelatoclostridium ramosum(OTU77)	E. ramosum(OTU77)	0.440324	0.180687	0.24933	0.787401	0.884955	0.0141936	0.0989944	0.0491844	0.478777	0.0168999	0.018	0	1	0.00286069	0.87	0.0168999	0.944141	86	0.0197831	0.708182	20
e2bc23d00411acdc5f6ec76dadfc25ec45c6f567	Verrucomicrobiales	Akkermansiaceae	Akkermansia glycaniphila(OTU81)	A. glycaniphila(OTU81)	1.37482	1.73329	1.44859	0.921878	0.951858	0.059593	0.203101	0.130262	0.612715	0.0149479	0.037	0.00103666	0.812	0	1	0.0034065	0.754013	26	0.0149479	0.723129	21
b135b820362617faaa439d6711f945e7e1e08cd6	Clostridiales	Lachnospiraceae	Eubacterium oxidoreducens	E. oxidoreducens	0.597286	0.59624	0.312245	0.177519	0.536784	0.0028973	0.0513541	0.074193	0.580797	0.0106925	0.207	0.00706928	0.422	0.00033875	0.984	0.0174686	0.687815	20	0.0226302	0.737419	22
1d4a7ecd548fc7f32ecc92a1562431443c920bdc	Clostridiales	Lachnospiraceae	Blautia producta	B. producta	0.721658	0.539335	0.711932	0.418481	0.699303	0.128784	0.268204	0.585957	0.83988	0.0318949	0.001	0.0256971	0.039	0.0414267	0.001	0.00201354	0.943281	70	-0.136952	0.750829	23
d18241496baec625c74b173f59a6a0d192ab81fc	Clostridiales	Ruminococcaceae	Ruminiclostridium hungatei(OTU107)	R. hungatei(OTU107)	0.0303807	0.0386958	0.013431	0.326751	0.648397	0.341918	0.471996	0.903655	0.948464	0.00637695	0.609	0.00163299	0.784	0.000625724	0.98	0.0070443	0.852334	39	0.0171208	0.761763	24
171f468b34a93a5410d19bd51172a6671375edbc	Clostridiales	Lachnospiraceae	Ruminococcus gnavus(OTU97)	R. gnavus(OTU97)	0.551334	0.463918	0.606989	0.98044	0.988222	0.248486	0.389601	0.296477	0.776596	0.00618716	0.621	0	1	0.00231652	0.902	0.00618716	0.864824	41	-0.00282796	0.774137	25
e28d4ae021cf98ce300cf2677b764b26ab858a79	Bacteroidales	Bacteroidaceae	Bacteroides barnesiae(OTU102)	B. barnesiae(OTU102)	0.108214	0.142417	0.209577	0.173611	0.536784	0.530049	0.641107	0.694026	0.86413	0.00562835	0.707	0.0206415	0.082	0.022489	0.01	0.0474119	0.352675	6	-0.120294	0.786201	26
26b6322c365bfcdcc5c06bdda44ee87eebebd3de	Clostridiales	Lachnospiraceae	Blautia hydrogenotrophica(OTU124)	B. hydrogenotrophica(OTU124)	0.048739	0.00176472	0.011899	0.0107796	0.278224	0.0530264	0.187065	0.310699	0.776596	0.0112994	0.205	0.00684433	0.413	0	1	0.0112994	0.800402	33	0.0112994	0.797501	27
21eee70d5297e76473a8b9e0f47008c788a73276	Actinomycetales	Actinomycetaceae	Actinomyces naeslundii	A. naeslundii	0.0233087	0.0397596	0.0344709	0.477089	0.704539	0.164034	0.289338	0.237923	0.774776	0.00746019	0.506	0.0231259	0.058	0.0169781	0.043	-0.0122841	0.944141	89	0.0503587	0.805352	28
0b876fed0626b041a5ab6564b911a0cd940d455d	Coriobacteriales	Eggerthellaceae	Enterorhabdus caecimuris	E. caecimuris	0.00737376	0.00368028	0.00348203	0.0291088	0.28437	0.0023829	0.0513541	0.750679	0.898555	0	1	0.00157529	0.816	0.024327	0.006	0	0.944141	98	-0.0324602	0.816444	29
07df84235f76f8f66d918d96fcd3b9661d3a3a51	Clostridiales	Lachnospiraceae	Eubacterium rectale(OTU12)	E. rectale(OTU12)	0.129226	0.00526211	0.0537138	0.0179869	0.278224	0.00323491	0.0513541	0.535022	0.83988	0.00624631	0.634	0.00117576	0.826	0.00100972	0.974	0.00865669	0.944141	117	0.015436	0.823433	30
7166331027f0d6dceeb54c68a5878844349188d9	Clostridiales	Lachnospiraceae	Lachnospira multipara(OTU37)	L. multipara(OTU37)	0.0936575	0.0634297	0.0992951	0.397644	0.694243	0.0101369	0.0858261	0.119124	0.581875	0.000925564	0.992	0.00853238	0.353	0.000346419	0.992	-0.0235811	0.939862	65	0.00395975	0.832714	31
88dff74ce990a14706a5e6e96d731e219236cc9b	Verrucomicrobiales	Akkermansiaceae	Akkermansia glycaniphila(OTU110)	A. glycaniphila(OTU110)	0.0959799	0.079725	0.172352	0.658992	0.818646	0.696289	0.77569	0.476996	0.83988	0	1	0.0100672	0.279	0.00183196	0.926	0.0663664	0.944141	79	-0.0175564	0.841926	32
7db290f9682e85efafd163b40f4d50d92deb3194	Clostridiales	Ruminococcaceae	CAG-352(OTU123)	CAG-352(OTU123)	0.852054	0.00266255	0.00259322	0.676833	0.818646	0.130934	0.268204	0.380172	0.827026	0.00192762	0.974	0	1	3.93e-05	0.991	0.00192762	0.931712	60	0.00893604	0.850862	33
a0076e37a7d89de1eb15d0a9ebeadabf693b76e1	Clostridiales	Lachnospiraceae	Lachnospiraceae(OTU4)	Lachnospiraceae(OTU4)	0.0336945	0.0370125	0.0312856	0.477089	0.704539	0.255511	0.395731	0.628257	0.83988	0.00433579	0.819	0	1	0.0295101	0.003	0.00433579	0.895066	47	-0.0843888	0.859534	34
dc442c6a133138407ec45653f7df631bc25d5248	Pseudomonadales	Pseudomonadaceae	Pseudomonas psychrophila	P. psychrophila	6.61698	0.00485697	0.012846	0.425566	0.701227	0.308551	0.4354	0.0901443	0.580797	0.0116295	0.167	0.00675571	0.431	0.00530729	0.617	-0.0128772	0.777743	31	0.0382026	0.859767	35
90e449e0901749c492d2c2ee93571381090b0d94	Clostridiales	Ruminococcaceae	Ruminococcaceae(OTU52)	Ruminococcaceae(OTU52)	0.192498	0.0219273	0.0824822	0.606653	0.786173	0.180012	0.304821	0.363962	0.827026	0.00820477	0.429	0.000164582	0.898	0.000727364	0.973	-0.00213151	0.778853	29	-0.00342472	0.867972	36
eaa89e412e9ee480b7019f5b31997726bb8661b3	Clostridiales	Ruminococcaceae	Faecalibacterium prausnitzii(OTU61)	F. prausnitzii(OTU61)	3.95704	2.35599	1.0505	0.303145	0.620958	0.0085254	0.0832866	0.203737	0.736979	0.0080336	0.432	0.0136	0.179	0.0012221	0.961	0.0325403	0.838888	37	0.0317491	0.876005	37
c1d03cfa67e45fe3ad18ae4005c3a24d81fa8778	Bacteroidales	Bacteroidaceae	Bacteroides ihuae(OTU101)	B. ihuae(OTU101)	1.80582	0.923221	0.662988	0.239269	0.607744	0.0747548	0.210975	0.585957	0.83988	0.00738085	0.506	0.0561512	0.006	0.000754023	0.978	0.0154372	0.424215	8	0.0209263	0.883386	38
cbd1dd0959b6c88fa5a73e7da59abec48f77fe09	Clostridiales	Lachnospiraceae	Lachnoclostridium pacaense(OTU93)	L. pacaense(OTU93)	0.0557043	0.0165751	0.140361	0.0839082	0.444014	0.130934	0.268204	0.545028	0.83988	0.00331489	0.923	0.00111229	0.829	0.000645789	0.981	-0.00310915	0.881864	44	-0.0322862	0.886455	39
cce8d260ef05ec8f52d1fe0d314543f5094283d6	Selenomonadales	Acidaminococcaceae	Ruminococcus sp. N15.MGS-57	R. sp. N15.MGS-57	0.88044	0.11035	0.274425	0.0470472	0.331944	0.137551	0.268754	0.486422	0.83988	0.00238207	0.957	0.00114545	0.822	0.000288559	0.98	0.00683492	0.81169	34	0.00648772	0.892633	40
b0b3aa7030d3cd21aa8ced7b41d668b9df07635e	Bacteroidales	Rikenellaceae	Alistipes indistinctus(OTU108)	A. indistinctus(OTU108)	0.215074	0.0248358	0.120067	0.151503	0.536784	0.146772	0.274118	0.797008	0.900931	0.00589109	0.653	0.0126037	0.211	0	1	-0.0178121	0.739065	25	0.00589109	0.898524	41
34b29086276f6215476afcaa8bd8c4daa9f79a8c	Lactobacillales	Streptococcaceae	Streptococcus lutetiensis	S. lutetiensis	0.0601266	0.200694	0.639883	0.749938	0.850377	0.0262013	0.115853	0.0960374	0.580797	0.00327306	0.916	0.00233578	0.716	0.000553035	0.983	0.0306307	0.944141	119	-0.0344209	0.898997	42
339464b70eaaf1c574e5eb9ca829d3f8c0df833b	Erysipelotrichales	Erysipelotrichaceae	Turicibacter sanguinis	T. sanguinis	0.0512081	0.0825421	0.0475624	0.548063	0.74843	0.753547	0.825004	0.440313	0.827026	0.00280059	0.924	0.00432769	0.595	5.52e-05	0.982	0.0116422	0.780985	28	-0.000472465	0.904598	43
9e5551b92019ab14f7339e0924c8d88f5ead5cc0	Clostridiales	Ruminococcaceae	Ruminococcaceae(OTU25)	Ruminococcaceae(OTU25)	0.171148	0.024676	0.0425873	0.0198531	0.278224	0.144423	0.274118	0.262854	0.776596	0.00301885	0.915	0.0121582	0.226	0.00111804	0.959	-0.014107	0.944141	110	0.0140198	0.910109	44
b6c85c9e12449d66ac5b62da812df9dde60d1d2c	Clostridiales	Ruminococcaceae	Ruminiclostridium(OTU90)	Ruminiclostridium(OTU90)	0.0890964	0.0461574	0.11924	0.523837	0.739193	0.241596	0.389601	0.785351	0.898555	0.00324876	0.9	0.00540252	0.514	0.00213571	0.906	0.0106296	0.944141	81	-0.0112564	0.909878	45
b8f9520f69922ac0d9e6deacbca4d610257d8563	Clostridiales	Ruminococcaceae	UBA1819(OTU105)	UBA1819(OTU105)	0.104838	0.0557008	0.0497633	0.134775	0.536784	0.368403	0.492497	0.431401	0.827026	0.00347922	0.889	0.00082932	0.841	0.00232422	0.889	0.0218513	0.597225	14	-0.00378507	0.899623	46
945439d1f216d1088f6f2da5c74c3f43ffcf7a5d	Clostridiales	Lachnospiraceae	Kineothrix alysoides	K. alysoides	0.0727718	0.141522	0.133058	0.447239	0.701227	0.690025	0.775515	0.628257	0.83988	0.00587954	0.664	0.00163299	0.756	0.0100131	0.291	0.00654689	0.944141	90	0.0106402	0.899623	47
1a7ef1856ae5858ab962562c01c00eeead6c6648	Clostridiales	Lachnospiraceae	Blautia hydrogenotrophica(OTU7)	B. hydrogenotrophica(OTU7)	1.09819	0.508768	0.715088	0.303145	0.620958	0.221738	0.365724	0.762184	0.898555	0.0169055	0.018	0.00437276	0.57	0.00262152	0.885	0.00412645	0.944141	120	-0.0261797	0.899623	48
a7b60ca68019d05595466f955775ac5726c61240	Clostridiales	Lachnospiraceae	Blautia hansenii(OTU11)	B. hansenii(OTU11)	1.32109	1.63716	4.35876	0.73142	0.850377	0.368403	0.492497	0.565314	0.83988	0.0384733	0.001	0.00382399	0.593	0.0171818	0.057	-0.000646217	0.944141	118	0.0732614	0.904028	49
c11bb277ef45c226027ee3c7b25bb396fab7b2ef	Clostridiales	Ruminococcaceae	Ruminococcaceae(OTU115)	Ruminococcaceae(OTU115)	0.0682663	0.0100142	0.016748	0.12245	0.518374	0.0200697	0.115853	0.565314	0.83988	0.00259443	0.939	0.000985946	0.834	6.9e-29	0.992	0.00259443	0.925446	57	0.0068209	0.908254	50
b426157d1512c2c137df2465628640dcfbb90cb1	Clostridiales	Ruminococcaceae	Ruthenibacterium lactatiformans	R. lactatiformans	0.0213811	0.0187025	0.037608	0.35152	0.656515	0.671363	0.761278	0.80871	0.900931	0.00194871	0.977	0.00022495	0.898	0.0112381	0.223	0.00872486	0.944141	101	-0.00118183	0.912152	51
1971c99c7ccabcf8eecd59cd442bc8234e1d1680	Betaproteobacteriales	Burkholderiaceae	Parasutterella secunda	P. secunda	0.159057	0.0454982	0.0559417	0.229623	0.595144	0.114494	0.259655	0.515292	0.83988	0.00364407	0.887	0	1	0	1	0.00364407	0.89871	48	0.00364407	0.915796	52
56b9a169b58b500031b0fa973de40279e6aa304b	Corynebacteriales	Corynebacteriaceae	Corynebacterium cystitidis	C. cystitidis	0.00339203	0.0021837	0.00169309	0.85411	0.919254	0.174563	0.303691	0.275973	0.776596	0.000956737	0.993	0	1	0.000360468	0.986	0.000956737	0.933626	61	0.00357883	0.919374	53
ea4a29b8b59fb031b08cf1a7575658013dd45baa	Bacillales	Staphylococcaceae	Staphylococcus pseudolugdunensis	S. pseudolugdunensis	0.0376713	0.0326184	0.471888	0.477089	0.704539	0.475978	0.586885	0.275973	0.776596	0.000261158	0.997	0	1	0.000536138	0.985	0.000261158	0.944141	82	-0.0134494	0.922855	54
a8a500cff13b924b2879b627f6a153fe60d4041d	Desulfovibrionales	Desulfovibrionaceae	Bilophila(OTU79)	Bilophila(OTU79)	0.0676869	0.110071	0.046178	0.280701	0.620958	0.0434289	0.167135	0.649886	0.842199	0.00315142	0.925	0.00163299	0.788	0	1	0.00381877	0.858637	40	0.00315142	0.926006	55
4743356252242920c9f26cf1217f05a86ef3248f	Clostridiales	Lachnospiraceae	Roseburia inulinivorans	R. inulinivorans	0.0965124	0.016243	0.0137268	0.0349913	0.317421	0.0346091	0.137355	0.585957	0.83988	0.00277609	0.936	0.0116214	0.232	0.000755555	0.988	-0.0221003	0.917588	54	-0.00888082	0.928782	56
8af975f74bdf06d47aaa762096cb2d181f5af001	Clostridiales	Ruminococcaceae	Ruminococcaceae(OTU44)	Ruminococcaceae(OTU44)	0.157527	0.0114951	0.0470024	0.0907087	0.4608	0.0031473	0.0513541	0.214711	0.736979	0.00152256	0.981	0.0105905	0.28	0.000604862	0.979	0.032119	0.724008	24	-0.0101069	0.928782	57
0fab7ba69e9a53216d231dd0458b41129e4515bd	Clostridiales	Ruminococcaceae	Ruminococcus bromii	R. bromii	0.835486	0.584294	1.29849	0.844504	0.916684	0.628615	0.719227	0.545028	0.83988	0.00481462	0.781	0.0272956	0.034	0.00545529	0.651	-0.0736456	0.612069	16	-0.00968084	0.930633	58
49ab52c9da5c10c5c05969f6a72a91a1c6c8bc65	Clostridiales	Ruminococcaceae	Ruminiclostridium hungatei(OTU63)	R. hungatei(OTU63)	0.352099	0.00235082	0.016524	0.00381578	0.278224	0.00597192	0.0689485	0.52511	0.83988	0.00177715	0.975	0.00540252	0.506	0.000604862	0.983	0.009158	0.93719	63	-0.00985235	0.93241	59
0aadd7693dfc5e2e04e57b530101f36127951b00	Bacillales	None	Bacillus cucumis	B. cucumis	0.0443414	0.972488	0.00477831	0.33899	0.656515	0.0250789	0.115853	0.449329	0.827026	0.000785001	0.996	0	1	0	1	0.000785001	0.941564	67	0.000785001	0.93398	60
c3626e26a31e3108bf91f06bb550697ddfd540a4	Selenomonadales	Veillonellaceae	Dialister pneumosintes	D. pneumosintes	0.129941	0.239944	0.535232	0.531851	0.742254	0.892004	0.906276	0.694026	0.86413	0.000644132	0.998	0.0112579	0.253	0.00114464	0.953	0.0228513	0.944141	104	-0.0119329	0.935269	61
5fefe85ee87c6543858517caa7bb445c3cba1c00	Clostridiales	Ruminococcaceae	Ruminiclostridium(OTU62)	Ruminiclostridium(OTU62)	0.044385	0.0177663	0.0294957	0.155031	0.536784	0.0693844	0.208801	0.903655	0.948464	0.000663047	0.998	0.00440426	0.577	0.000326929	0.983	0.026385	0.256741	4	-0.00334893	0.935761	62
1831466480c94b307f8527f88e4b6ee339db0c10	Clostridiales	Lachnospiraceae	Roseburia hominis(OTU29)	R. hominis(OTU29)	0.119337	0.0713811	0.38548	0.667889	0.818646	0.38675	0.506363	0.649886	0.842199	0.000416827	0.997	0	1	0.000749119	0.977	0.00347005	0.944141	109	-0.0113994	0.936595	63
40534050235d816268f98a1aca56cde478e66a00	Bifidobacteriales	Bifidobacteriaceae	Bifidobacterium magnum	B. magnum	0.839229	1.97991	7.16737	0.0173999	0.278224	0.0324876	0.133094	0.83224	0.919082	0.000663047	1	0.00157529	0.791	0.000604862	0.979	0.000924205	0.942227	68	-0.0109664	0.937258	64
c2a7b89a736f924b4c68f4043efa8e4d05c45708	Clostridiales	Peptostreptococcaceae	Intestinibacter bartlettii	I. bartlettii	0.106474	0.171248	0.107058	0.0162762	0.278224	0.3126	0.436266	0.00846992	0.17928	0.000550677	1	0	1	0.000367553	0.979	0.000550677	0.942778	69	0.00147624	0.937809	65
fe5cc67bc49e188dd6592eef4f718cfdb21d93c3	Bacteroidales	Tannerellaceae	Parabacteroides chartae(OTU125)	P. chartae(OTU125)	0.430206	0.0944623	0.248445	0.103021	0.484583	0.346246	0.47283	0.340472	0.815848	0.000814597	0.997	0.00886676	0.303	0.000254917	0.99	-0.0297342	0.938936	64	-0.00235097	0.935458	66
a1898f9fbef02022cacb08de810f11491f49b957	Clostridiales	Lachnospiraceae	Hungatella effluvii	H. effluvii	0.393092	0.0193969	0.20934	0.432721	0.701227	0.377508	0.499411	0.193177	0.721571	0.000194729	0.998	0.0102682	0.274	0.0227776	0.012	0.00720594	0.944141	97	0.100294	0.935847	67
e1e772d8a28ecc6e94463e9789e9dd4776d15556	Corynebacteriales	Corynebacteriaceae	Corynebacterium faecale	C. faecale	0.00445452	0.00320564	0.00624847	0.303145	0.620958	0.865237	0.89986	0.413896	0.827026	0.000323952	0.996	0.00590613	0.471	0.000128747	0.992	-0.0196713	0.943605	71	0.000440525	0.936171	68
6abf6ac7c19c19bff2dcef35deb27d681d375c2b	Clostridiales	Family XI	Anaerococcus senegalensis	A. senegalensis	0.00307436	0.0020556	0.00283293	0.844504	0.916684	0.878603	0.89986	1	1	0.000247518	0.998	0.00327596	0.638	0	1	0.039964	0.943852	72	0.000247518	0.936419	69
d3379224de8a6ad25d0f135fe666cfd0a8ce554e	Bacteroidales	Tannerellaceae	Parabacteroides chartae(OTU70)	P. chartae(OTU70)	0.479671	0.057921	0.153837	0.0211892	0.278224	0.108765	0.259655	0.413896	0.827026	0.000118268	0.999	0.00675571	0.432	0	1	-0.0243884	0.94397	73	0.000118268	0.936655	70
dc0bc1b9271f066ac72e2a607f221a12619e253d	Clostridiales	Family XI	Ezakiella(OTU53)	Ezakiella(OTU53)	0.0071054	0.00187085	0.0127398	0.523837	0.739193	0.838624	0.880209	0.396818	0.827026	0.000116068	1	0	1	0.00195166	0.934	0.000116068	0.944086	74	-0.0269138	0.936887	71
60661167d1f8deb1c31542a83c3a59f364508501	Clostridiales	Ruminococcaceae	Ruminococcaceae(OTU74)	Ruminococcaceae(OTU74)	0.143535	0.0144544	0.0989817	0.022603	0.278224	0.0470756	0.175841	0.963795	0.987112	0.00223861	0.969	0.0121582	0.214	0.0264948	0.007	-0.0148872	0.927685	58	-0.0723327	0.93696	72
d323e75e73433f6c7243a543208f95d8aaa43288	Clostridiales	Lachnospiraceae	Tyzzerella nexilis	T. nexilis	0.466764	0.337986	0.0649786	0.280701	0.620958	0.604724	0.711111	0.606942	0.83988	2.74e-05	0.999	0.00234374	0.747	0.000717746	0.97	-0.0227836	0.944141	75	-0.0166793	0.937015	73
81ff288bda3c6aeb68ae24b265180372959ca74d	Clostridiales	Lachnospiraceae	Lachnoclostridium pacaense(OTU122)	L. pacaense(OTU122)	0.031859	0.015483	0.0270927	0.921878	0.951858	0.185587	0.310126	0.193177	0.721571	0.0184566	0.015	0.0122108	0.214	0.00169428	0.933	0.0250673	0.575373	13	0.0154121	0.937015	74
524d5509ecc18d29af0bbe333938568425e56dd5	Clostridiales	Lachnospiraceae	Blautia sp. YHC-4	B. sp. YHC-4	0.387302	0.22284	0.280265	0.883052	0.926839	0.945878	0.953385	0.867813	0.938875	0.00924783	0.293	0	1	0.00360421	0.781	0.00924783	0.944141	76	0.0137579	0.937015	75
fba450290326ad4d04b6d7ba67fd557113c19c57	Clostridiales	Lachnospiraceae	Bacteroides xylanolyticus	B. xylanolyticus	0.523154	0.092304	0.0644204	0.103021	0.484583	0.0114488	0.0908745	0.317976	0.776596	0.00422647	0.844	0.00355893	0.613	0.000557635	0.978	-0.0148975	0.830854	36	0.0121922	0.937015	76
3c612a1ee0b3bd27cdf62a3d5d2b20d4daed3b01	Clostridiales	Ruminococcaceae	Subdoligranulum variabile(OTU104)	S. variabile(OTU104)	1.04095	0.405717	1.05023	0.158621	0.536784	0.124567	0.268135	0.372012	0.827026	0.00220218	0.969	0.0220451	0.065	0.0548314	0.001	0.00914821	0.920008	125	0.133129	0.937015	77
e07591b0049b8831e12cbb7caca207d48628bf53	Clostridiales	Lachnospiraceae	Agathobacter ruminis	A. ruminis	2.79981	2.59586	0.868616	0.73142	0.850377	0.106906	0.259655	0.545028	0.83988	0.00589686	0.662	0.00386212	0.602	0	1	-0.0170126	0.870721	42	0.00589686	0.937015	78
43dfb5c51be438f5eedd6b2e655a818a92490ddc	Erysipelotrichales	Erysipelotrichaceae	Clostridium innocuum	C. innocuum	0.0503544	0.0109016	0.0703187	0.447239	0.701227	0.133112	0.268337	0.317976	0.776596	0.00580113	0.697	0.00163299	0.781	0.0184052	0.037	0.00513378	0.876522	43	-0.0439784	0.937015	79
9698ee80039ca2196853dab6ce9214a29a3562c6	Selenomonadales	Veillonellaceae	Veillonella criceti	V. criceti	0.00993183	0.00972244	3.21849	0.447239	0.701227	0.292704	0.417679	0.269359	0.776596	0.0026221	0.928	0.0136	0.177	0.0102697	0.281	0.0271288	0.922852	56	-0.0969299	0.937015	80
c123a770771185e7e43fd102c1e6347e9eb3a2f7	Clostridiales	Lachnospiraceae	Lachnospiraceae(OTU86)	Lachnospiraceae(OTU86)	0.420583	0.020325	0.031382	0.0659486	0.398832	0.00112022	0.0425056	0.0396119	0.467569	0.00440025	0.817	0.000985946	0.861	0.00330883	0.811	0.00440025	0.89073	46	0.00656599	0.937015	81
b4fd15d98cc6502ba4bb5390d3fd8e8ce0385286	Lactobacillales	Streptococcaceae	Streptococcus thermophilus TH1435	S. thermophilus TH1435	0.28336	1.49716	0.970806	0.418481	0.699303	0.0880833	0.24086	0.585957	0.83988	0.00348023	0.891	0.00111527	0.833	0.00170786	0.947	0.0452266	0.90219	49	-0.0346029	0.937015	82
97b18743ced53a3753fb858108fefb8a9ba036bd	Clostridiales	Lachnospiraceae	Ruminococcus lactaris(OTU83)	R. lactaris(OTU83)	0.3177	0.167339	0.381851	0.0147101	0.278224	0.959395	0.959395	0.0426101	0.467569	0.00642733	0.642	0.00082932	0.858	0.00701046	0.477	0.0247994	0.944141	83	-0.0090561	0.937015	83
5eabf30cb6e4f55f6a6f7d2db306474db18bb669	Clostridiales	Ruminococcaceae	Eubacterium ramulus(OTU80)	E. ramulus(OTU80)	0.203431	0.0111372	0.127967	0.703936	0.835512	0.391422	0.507251	0.727836	0.888799	0.00249184	0.938	0.000796986	0.858	3.19e-05	0.991	0.0409651	0.14149	2	0.0018288	0.937015	84
176e5c52f5cecaaaec1ff8c19c4c6a7bcd390aba	Clostridiales	Ruminococcaceae	Ruminococcaceae(OTU75)	Ruminococcaceae(OTU75)	0.518366	0.0437349	0.16696	0.0624215	0.396376	0.0747548	0.210975	0.987928	0.995769	0.00768977	0.474	0.0090152	0.307	6.9e-29	0.988	0.0385474	0.944141	87	0.0119162	0.937015	85
425d8d40aa61788d154c087e91d5057aa20c4442	Chloroplast	None	Okeania hirsuta	O. hirsuta	0.00656826	0.0059839	0.00576813	0.825363	0.916684	0.269974	0.403373	0.671814	0.861822	0	1	0.0250911	0.055	0.00287289	0.867	-0.0159254	0.898623	126	0.00299525	0.937015	86
f0da08923004a661f9c5980dbfe67306f05e301a	Clostridiales	Lachnospiraceae	Lachnospiraceae(OTU68)	Lachnospiraceae(OTU68)	0.0725011	0.345279	0.0532291	0.931618	0.954157	0.0187483	0.113383	0.0441797	0.467569	0.00391214	0.857	0.00706212	0.387	0.000566272	0.98	0.0029554	0.911893	52	0.00751329	0.937015	87
c494a72102793289e9a70a5b2f41cc10d347b8cd	Coriobacteriales	Eggerthellaceae	Adlercreutzia equolifaciens	A. equolifaciens	0.0349875	0.01413	0.0314258	0.158621	0.536784	0.00965087	0.0858261	0.356022	0.827026	0.0134105	0.084	0.0145652	0.169	0.0126224	0.175	-0.00698585	0.944141	94	0.015867	0.937015	88
5cf26424a75b88a07cebd8237e26d4140386495c	Bacteroidales	Bacteroidaceae	Bacteroides coprophilus	B. coprophilus	2.71336	0.975316	4.26534	0.0470472	0.331944	0.445046	0.565209	0.250172	0.776596	0.00133472	0.984	0.0238683	0.05	0.0102927	0.259	-0.0161608	0.944141	95	-0.0232104	0.937015	89
d7fffca6ce3c49792d705378ce321222b2181ef0	Clostridiales	Christensenellaceae	Christensenellaceae(OTU59)	Christensenellaceae(OTU59)	0.181893	0.125282	0.144256	0.280701	0.620958	0.0643351	0.203101	0.303533	0.776596	0.0106119	0.239	0.0060696	0.45	0.0150219	0.098	0.0179927	0.944141	96	0.0239872	0.937015	90
3e03d0dc7b060a2ce0dd0ffdca3fef1fc022b80d	Clostridiales	Lachnospiraceae	Lachnoclostridium pacaense(OTU54)	L. pacaense(OTU54)	0.0612182	0.0212136	0.0757909	0.581201	0.771989	0.0655681	0.203101	0.209171	0.736979	0.0113595	0.177	0.00467614	0.556	0.000113076	0.986	0.0105746	0.789103	32	0.0101863	0.937015	91
d49eacfeb41d662ad2cfa153d67bd71301266776	Clostridiales	Ruminococcaceae	Flavonifractor plautii	F. plautii	0.0650217	0.0886677	0.285115	0.35152	0.656515	0.269974	0.403373	0.0354513	0.467569	0.000667347	0.994	0.0366149	0.016	0.0385222	0.001	-0.0299654	0.944141	106	-0.0850093	0.937015	92
af50580985a38ec3bcbc6b2076c9c9c21a33a19a	Clostridiales	Lachnospiraceae	Eubacterium rectale(OTU51)	E. rectale(OTU51)	0.1311	0.0992199	0.160815	0.291778	0.620958	0.122499	0.268135	0.0845458	0.580797	0.0231287	0.002	0.00839222	0.358	0.0344618	0.002	0.0519403	0.944141	100	0.111758	0.937015	93
a274b1d5902c14f41aa9bb23efdc4c7515af231f	Bacteroidales	Rikenellaceae	Alistipes sp. AL-1	A. sp. AL-1	0.234061	0.0150132	0.0190464	0.0291088	0.28437	0.0155897	0.0989944	0.927664	0.957832	0.0013579	0.983	0.000656832	0.891	1.78e-37	0.986	0.0182578	0.944141	102	0.00313505	0.937015	94
48756705930044845fe1761fa6da3630522a4ef0	Clostridiales	Lachnospiraceae	Ruminococcus gnavus(OTU47)	R. gnavus(OTU47)	0.329351	0.777508	0.531203	0.390841	0.694243	0.563928	0.675649	0.183024	0.721571	0.0275427	0.001	0.029416	0.018	0.0192221	0.034	0.100525	0.100525	1	0.0990523	0.937015	95
ddae9a7fd743a629690a92566615f797d36764f1	Clostridiales	Lachnospiraceae	Coprococcus comes	C. comes	0.0512044	0.0335998	0.0436551	0.589629	0.771989	0.481245	0.587675	0.855922	0.937087	0.022811	0.003	0.0117943	0.245	0.00365888	0.81	-0.0403273	0.204634	3	0.0389947	0.937015	96
93acb379a33cb2c4c074284c70bdf163e7ff76ad	Clostridiales	Ruminococcaceae	Ruminococcus albus	R. albus	0.194586	0.211895	0.0891606	0.863737	0.921804	0.118443	0.2639	0.168545	0.690493	0.00291933	0.92	0.00675571	0.4	6.9e-29	0.994	-0.0215874	0.914812	53	0.0071458	0.937015	97
e9da02b57b4e5fcd6ec3c6a7308a44b1e1cd3a80	Bacteroidales	Bacteroidaceae	Bacteroides barnesiae(OTU40)	B. barnesiae(OTU40)	0.397072	0.15546	0.221609	0.151503	0.536784	0.825385	0.873532	0.115582	0.581875	0.00588342	0.681	0.00697775	0.4	0.000122502	0.984	-0.0268281	0.766113	30	0.00588342	0.937015	98
d849afc1e3de091c2646e176f0f009c49e528ac0	Bacteroidales	Bacteroidaceae	Bacteroides paurosaccharolyticus	B. paurosaccharolyticus	0.398623	0.0705012	0.14297	0.0443897	0.331944	0.135318	0.268521	0.535022	0.83988	0.0022661	0.972	0.0111885	0.239	0.000404229	0.987	-0.0413123	0.834833	127	0.00546277	0.937015	99
cd4d5c1364663f21332a8dd6ce46b226eea40551	Bacteroidales	Bacteroidaceae	Bacteroides coprosuis	B. coprosuis	0.132515	0.0999949	0.141252	0.280701	0.620958	0.475978	0.586885	0.785351	0.898555	0.00316557	0.937	0.0189499	0.099	0.0024546	0.892	-0.0327865	0.944141	107	0.0014932	0.937015	100
4e4339ab92c072ae49a595333c4961607b1eb366	Clostridiales	Ruminococcaceae	Subdoligranulum variabile(OTU33)	S. variabile(OTU33)	1.18209	0.756859	2.35071	0.492413	0.710642	0.878603	0.89986	0.785351	0.898555	0.00288326	0.929	0.0054279	0.484	0.0208965	0.016	0.0123948	0.944141	108	0.169659	0.937015	101
cdabc39e03c431c9371dce614d05d189379ad617	Lactobacillales	Enterococcaceae	Enterococcus hermanniensis	E. hermanniensis	4.03663	1.60313	2.43033	0.308937	0.622778	0.598816	0.710744	0.628257	0.83988	0.0171908	0.015	0.0070355	0.421	0.00110762	0.958	0.0104773	0.459264	9	0.0194075	0.937015	102
6da9624f67e5f15602047ba96a034d3dd9765e7b	Coriobacteriales	Coriobacteriaceae	Collinsella tanakaei	C. tanakaei	0.267611	1.01196	0.786406	0.25427	0.620958	0.177272	0.304237	0.168545	0.690493	0.00677615	0.594	0.000388558	0.87	0.024592	0.012	0.00872486	0.944141	103	0.0445538	0.873225	103
436ed55c566ef292159e45206fef12ca75fdca22	Clostridiales	Lachnospiraceae	Eubacterium rectale(OTU30)	E. rectale(OTU30)	0.717267	1.00545	1.30443	0.249199	0.620554	0.248486	0.389601	0.0845458	0.580797	0.0279256	0.002	0.0160796	0.122	0.0372956	0.002	0.0438829	0.944141	91	0.152128	0.873225	104
025c3c0b72c2a0391e82ee8845a0b060ea61bbb0	Bacteroidales	Rikenellaceae	Alistipes indistinctus(OTU26)	A. indistinctus(OTU26)	0.198121	0.0121737	0.024167	0.0173999	0.278224	0.00133876	0.0425056	0.545028	0.83988	0.00330903	0.883	0.000363812	0.882	0.000582461	0.973	0.0142719	0.702087	21	0.0048397	0.873225	105
9d25e88c6107b366b445e7de89448129222f964d	Clostridiales	Lachnospiraceae	Lachnospiraceae(OUT23)	Lachnospiraceae(OUT23)	0.0116381	0.006777	0.0159821	0.303145	0.620958	0.114494	0.259655	0.716503	0.883455	3.83e-114	1	0.00038764	0.878	0.000643484	0.981	0.00525273	0.944141	111	0.0101653	0.873225	106
c3162b02a2d3d97d9772108c246fd56c81ef1275	Bacillales	Bacillaceae	Oceanobacillus jeddahense	O. jeddahense	0.77523	5.87109	0.359377	0.0240981	0.278224	0.799058	0.852776	0.00707565	0.17928	0	1	1.84e-302	0.939	0.000133963	0.991	0.00175902	0.938859	123	0.0209097	0.873225	107
64cc797b32cf29750a54539aa3251851ac9f7894	Clostridiales	Lachnospiraceae	Ruminococcus gauvreauii	R. gauvreauii	0.0230683	0.0134843	0.0281577	0.74066	0.850377	0.628615	0.719227	0.440313	0.827026	0.000458632	0.999	0	1	0.0124256	0.178	0.000458632	0.940779	66	0.04388	0.873225	108
0a40c389b2c0ae23f865e444feebf820a9d353e6	Enterobacteriales	Enterobacteriaceae	Citrobacter europaeus	C. europaeus	3.16217	0.0286846	2.52217	0.685823	0.821694	0.0209952	0.115853	0.00707565	0.17928	0.00445285	0.82	0.000222038	0.9	0.00464375	0.709	-0.00375192	0.944141	113	0.0164383	0.873225	109
7b38ac67bdd77bf68971c5d1c9a637eed6b42f65	Bacteroidales	Bacteroidaceae	Bacteroides ihuae(OTU16)	B. ihuae(OTU16)	5.83739	5.29976	3.44535	0.169768	0.536784	0.0262013	0.115853	0.879734	0.938875	0.00834078	0.399	0.00896145	0.328	0.000757826	0.972	-0.00340231	0.944141	114	0.023532	0.873225	110
f152e68345172c4c0bd43c66dedf60acdd99fb72	Clostridiales	Clostridiaceae 1	Clostridium autoethanogenum	C. autoethanogenum	0.114651	0.48404	0.159816	0.492413	0.710642	0.0155897	0.0989944	0.027169	0.431309	0.000116572	1	0.0029587	0.683	0.000881641	0.969	0.000263822	0.944141	115	-0.0181346	0.873225	111
e90b611ddf657ec21be5cb12621d1122a11eb192	Clostridiales	Lachnospiraceae	Eisenbergiella tayi	E. tayi	0.0247267	0.0312731	0.069369	0.0775265	0.428081	0.721546	0.796838	0.256458	0.776596	0.00446588	0.821	0	1	0.000371667	0.983	0.00446588	0.88633	45	0.00224002	0.873225	112
6c967ed9b68e96299f65615180cf94efaf5f93ec	Clostridiales	Lachnospiraceae	Lachnospira multipara(OTU6)	L. multipara(OTU6)	0.134551	0.158868	0.0411593	0.844504	0.916684	0.114494	0.259655	0.14635	0.640911	0.000369636	1	0.0330115	0.025	0.000107347	0.988	-0.0172956	0.944141	121	0.00200704	0.873225	113
f319b2de319bd91c97ac339c71a881594b34a156	Clostridiales	Lachnospiraceae	Dorea longicatena	D. longicatena	0.559704	1.59588	0.631421	0.193807	0.559397	0.0273669	0.115853	0.00846992	0.17928	0.0418597	0.001	0.0210376	0.099	0.0415452	0.001	0.124222	0.944141	93	0.180195	0.873225	114
27ce7f321d9d8556bbc8f16430c9795b2690a3ea	Coriobacteriales	Eggerthellaceae	Eggerthella sinensis	E. sinensis	0.119026	0.0384949	0.060613	0.650143	0.818646	0.284989	0.411291	0.80871	0.900931	0.018372	0.016	0.00338733	0.663	0.000364503	0.985	0.025945	0.932382	124	0.0286145	0.873225	115
77f20b8915b46cef9458c74f13e4281822a835d7	Clostridiales	Ruminococcaceae	Ruminiclostridium(OTU2)	Ruminiclostridium(OTU2)	0.0935505	0.0488155	0.0692851	0.0775265	0.428081	0.146772	0.274118	0.739229	0.894115	0.0115414	0.167	0.00341385	0.642	0.005121	0.677	-0.0044837	0.700877	22	0.0120443	0.873225	116
bbe2a34c279534c0d745d5189b6e064db7ffe9b8	Bacteroidales	Bacteroidaceae	Bacteroides graminisolvens	B. graminisolvens	0.61332	0.0845989	0.581911	0.0382949	0.32423	0.161479	0.288842	0.458449	0.831757	0.0016374	0.991	0.00469241	0.531	0.00012572	0.987	0.00973066	0.944141	122	0.00838399	0.873225	117
d2023745a4597a48a9ebd12eda7c373b10a0d677	Bacteroidales	Prevotellaceae	Prevotella nigrescens	P. nigrescens	0.619509	3.7315	0.16841	0.883052	0.926839	0.799058	0.852776	0.649886	0.842199	0.000904507	0.994	0.0106677	0.257	0.00294309	0.85	-0.0178274	0.944141	116	0.0345003	0.872993	118
bdd613213365a4931bf4b0d14833329c48b0670e	Clostridiales	Peptostreptococcaceae	Terrisporobacter glycolicus	T. glycolicus	0.0271467	0.027522	0.00546588	0.589629	0.771989	0.0643351	0.203101	0.545028	0.83988	0.0245067	0.002	0.00163299	0.755	0.000327049	0.984	0.0238394	0.944141	99	0.0396294	0.866447	119
71779fab49fba8ab4f2d68b74c5a9b70dd48f475	Clostridiales	Ruminococcaceae	Oscillibacter valericigenes	O. valericigenes	0.0855582	0.0616542	0.0116442	0.259413	0.620958	0.00538154	0.0683456	0.296477	0.776596	0.0012423	0.987	0.0112542	0.243	0.000891074	0.963	0.00825351	0.944141	78	0.00587745	0.858983	120
a2368c772c735724158805a67408e4067b4f507b	Bacteroidales	Bacteroidaceae	Bacteroides barnesiae(OTU73)	B. barnesiae(OTU73)	0.867584	0.440051	0.228926	0.0498373	0.333123	0.114494	0.259655	0.606942	0.83988	0.000972859	0.992	0.00163299	0.772	0.00435827	0.732	0.000305512	0.944141	88	0.0123782	0.851914	121
97507b6f378610511f557e17f42b076714044221	Clostridiales	Lachnospiraceae	Lachnospiraceae(OTU42)	Lachnospiraceae(OTU42)	0.705689	0.215412	0.0430069	0.377446	0.694243	0.00810912	0.0832866	0.102235	0.581875	0.00327751	0.913	0	1	0.000782541	0.965	0.00327751	0.908938	51	-0.00392289	0.844069	122
b8894367786589691928ee9d7e771168fc2c6399	Bacillales	Planococcaceae	Psychrobacillus soli	P. soli	2.82653	7.33776	0.00462069	0.477089	0.704539	0.248486	0.389601	0.115582	0.581875	0.00148119	0.982	0.014911	0.154	0.000112016	0.985	-0.020454	0.944141	105	-0.000991436	0.835268	123
6f6159f166ea40e5f100137ca85a9d142fdb91cc	Clostridiales	Lachnospiraceae	Ruminococcus lactaris(OTU117)	R. lactaris(OTU117)	0.0516486	0.484826	0.929956	0.116628	0.518374	0.0152298	0.0989944	0.628257	0.83988	0.00323814	0.898	0.0103985	0.295	0.00821892	0.409	-0.00822209	0.944141	77	-0.0544642	0.826362	124
7e3f625115c48cf9721e9ffe63b3c48b5149ba18	Enterobacteriales	Enterobacteriaceae	Escherichia-Shigella(OTU72)	Escherichia-Shigella(OTU72)	8.03352	12.4473	20.8596	0.169768	0.536784	0.0929302	0.24086	0.0232317	0.421489	0.00264123	0.941	0	1	0.0101267	0.262	0.00264123	0.92023	55	-0.0331849	0.815776	125
ba9d37124891e5eac8d802723297e54ec38ab03d	Clostridiales	Lachnospiraceae	Ruminococcus torques	R. torques	0.138075	0.158954	0.00718811	0.960892	0.976267	0.0229583	0.115853	0.0694191	0.580797	0.00706905	0.542	0	1	0.0333465	0.002	0.00706905	0.845957	38	-0.0159163	0.72087	126
84cd82846ea355b3052dff451eb7c5cd7b7abb16	Lactobacillales	Streptococcaceae	Lactococcus hircilactis	L. hircilactis	0.44869	2.68064	0.0121943	0.589629	0.771989	0.0273669	0.115853	0.0527786	0.478777	0.0017876	0.978	0.00428184	0.572	0.0063213	0.554	0.0239385	0.935413	62	-0.0698999	0.683418	127

## Sheet: Table S4
Table S4. Microbial interactions in the microbiome of normal, obesity, and non-alcoholic steatohepatitis (NASH) (by family). Column Normal, Obese, and NASH list the amounts of interaction in networks of every family. Values in the columns of Obese vs Normal, NASH vs Normal, and NASH vs Obese are odds ratios of the amounts of microbial interaction in two study groups.
Family	Normal	Obese	NASH	Obese vs Normal	NASH vs Normal	NASH vs Obese
Lachnospiraceae	105	310	192	1.09	0.84	0.77
Bacteroidaceae	85	125	183	0.54	0.99	1.81
Family XI	38	73	89	0.71	1.07	1.51
Ruminococcaceae	30	165	75	2.03	1.14	0.56
Tannerellaceae	8	10	5	0.46	0.29	0.62
Rikenellaceae	7	16	17	0.85	1.11	1.32
Porphyromonadaceae	6	17	39	1.05	2.97	2.84
Family XIII	6	2	7	0.12	0.53	4.33
Streptococcaceae	5	15	3	1.11	0.27	0.25
Peptostreptococcaceae	4	7	7	0.65	0.8	1.24
Prevotellaceae	3	33	6	4.07	0.92	0.23
Enterobacteriaceae	3	0	4	0	0.61	inf
Burkholderiaceae	2	4	17	0.74	3.89	5.26
Veillonellaceae	2	34	21	6.29	4.81	0.76
Desulfovibrionaceae	1	0	2	0	0.92	inf
Leuconostocaceae	1	4	1	1.48	0.46	0.31
Campylobacteraceae	1	4	0	1.48	0	0
Marinifilaceae	1	7	2	2.59	0.92	0.35
Bifidobacteriaceae	0	7	3	inf	inf	0.53
Values in the columns of Obese vs Normal, NASH vs Normal, and NASH vs Obese are odds ratios of the amounts of microbial interaction in two study groups, according to the following equation:

## Sheet: Table S5
Table S5. The intervention effects of the keystone species, Porphyromonas loveana, Alistipes indistinctus, and Dialister pneumosintes. The abundance changes of every operational taxonomic unit (OTU) when intervention were listed, in which -1, 0, and 1 means the abundance was down-regulated, no change, and up-regulated, respectively. OTUs were grouped by family.
OTU	Family	Species	Abb.	Single_species_intervention_score	Differentail abundance(1:up-regulated/-1:down-regulated)	Intervention of P. loveana(1:up-regulated/-1:down-regulated/0:no change)	Intervention of A. indistinctus(1:up-regulated/-1:down-regulated/0:no change)	Intervention of D. pneumosintes(1:up-regulated/-1:down-regulated/0:no change)	Intervention of three keystone species(1:up-regulated/-1:down-regulated/0:no change)
53e93035aec5d823c3e67ec85c1bb14945ca2050	Lachnospiraceae	Agathobacter ruminis(OTU75)	A. ruminis(OTU75)	0.25408	-1	1	0	1	1
543e9142bfd56e3312822277113e06cbb521aa91	Lachnospiraceae	Agathobacter ruminis(OTU2)	A. ruminis(OTU2)	0.137668	-1	1	0	1	1
3ba90965ce76880f6bbcddc96b6ab309ac932ee1	Lachnospiraceae	Blautia hansenii	B. hansenii	0.115527	-1	1	0	0	1
d32c3a758a590f2e70b54af0f90eceb9730958bc	Lachnospiraceae	Lachnospiraceae(OTU85)	Lachnospiraceae(OTU85)	-0.0386349	1	1	0	1	1
671e184eef8fe77c8d41237140afb0c9774475d5	Lachnospiraceae	Lachnospiraceae(OTU55)	Lachnospiraceae(OTU55)	0.0726607	-1	0	1	1	1
4c6d7a5409ae36dbf1be703072de0fc8872933ca	Lachnospiraceae	Anaerostipes caccae	A. caccae	0.0422529	-1	1	0	0	1
7c2e0be05c81e92be893416502901cc796a11a97	Lachnospiraceae	Eubacterium rectale(OTU52)	E. rectale(OTU52)	0.138823	-1	0	0	0	0
b21cc5dfad113e06eff6eeaefb9fb221379b1659	Lachnospiraceae	Eubacterium rectale(OTU47)	E. rectale(OTU47)	0.0612032	-1	1	0	0	1
94b075dce1f20d6e7f961093eefe1a744fbac31c	Lachnospiraceae	Blautia producta(OTU81)	B. producta(OTU81)	0.157071	-1	1	0	1	1
b4039debc95fcd3157de7b17572bed80a93ae889	Lachnospiraceae	Blautia producta(OTU32)	B. producta(OTU32)	0.196209	-1	1	0	0	1
d77ce8b9e5a334c7e4103f6f21bf217540134ced	Lachnospiraceae	Fusicatenibacter saccharivorans	F. saccharivorans	0.23821	-1	1	0	0	1
4cef6fc61a9c38eea885a18cde8de772f7412697	Lachnospiraceae	Clostridium amygdalinum	C. amygdalinum	0.0121645	1	0	0	0	0
b7958ee8f163b8c7f8efcd7f093f897421c2eeeb	Lachnospiraceae	Blautia hydrogenotrophica	B. hydrogenotrophica	0.099673	-1	1	0	1	1
7f50d4d8d87d26b57bb3da8edfb1b5d72f05e75c	Lachnospiraceae	Lachnoclostridium pacaense	L. pacaense	0.0111016	1	0	0	0	0
bf41a92ce95bc3c5068b7e5705d3eb75dd0441f1	Lachnospiraceae	Ruminococcus lactaris(OTU38)	R. lactaris(OTU38)	0.0897309	1	0	0	0	0
e5db91f58295e8e2597c1853ff383348b92c2d10	Lachnospiraceae	Bacteroides xylanolyticus	B. xylanolyticus	0.00273005	-1	0	0	0	0
6e7e6fb1a2a243f338a53dddf99816665d92bd49	Lachnospiraceae	Eubacterium oxidoreducens	E. oxidoreducens	0.154231	-1	1	0	0	1
6172539e0c22e9c7314bc68485a8fc72755422d5	Lachnospiraceae	Coprococcus catus	C. catus	-0.00257873	1	0	0	0	0
82d482e629b615acdbb8a62b39115e47040c7d71	Lachnospiraceae	Eubacterium ramulus	E. ramulus	0.181651	-1	1	0	1	1
0b814f25f0aac03c48bd8f719c6dba91f99df818	Lachnospiraceae	Dorea longicatena	D. longicatena	0.0257923	-1	0	0	0	0
341e2fd8e931fa32697ef5a3cc97bbddddb81f32	Lachnospiraceae	Roseburia hominis	R. hominis	0.00152234	-1	0	0	0	0
3ae4d87f6c2b8a813fb60f584165d9dd2821d2d5	Lachnospiraceae	Coprococcus comes	C. comes	0.100552	-1	0	0	1	1
fde0738b497ff50d42b1a7c7a66a1d1576c53494	Lachnospiraceae	Merdimonas faecis	M. faecis	0.00850059	1	0	0	0	0
ef71fca08a960f52b392e3f728c68d4779a06da8	Lachnospiraceae	Ruminococcus torques	R. torques	0.0387673	-1	1	0	0	1
8adac8a13ae26336b44e1401350c58c3b7905593	Lachnospiraceae	Ruminococcus gnavus	R. gnavus	0.0336749	-1	1	0	0	1
832cb85976b1b559b471a849211e41e9fc33e0d8	Lachnospiraceae	Dorea formicigenerans	D. formicigenerans	0.231042	-1	1	0	1	1
2725fb5dd2001597d9a103735ec633f4fec723af	Lachnospiraceae	Ruminococcus lactaris(OTU0)	R. lactaris(OTU0)	0	-1	0	0	0	0
b301c74849d58d56977e3bfb75fff7c930096735	Lachnospiraceae	Hungatella effluvii(OTU64)	H. effluvii(OTU64)	-0.125426	1	0	0	1	1
3af07d551903d8f0450ac42e478b0858857f99b5	Lachnospiraceae	Lachnospiraceae(OTU18)	Lachnospiraceae(OTU18)	0.114943	-1	0	0	0	0
5cada88510f75d5e2aac52d66708ccc43f8114fa	Lachnospiraceae	Hungatella effluvii(OTU77)	H. effluvii(OTU77)	-0.0348348	1	0	0	1	1
42d8f985e8c26f2b842279c4d945a4e78743b687	Ruminococcaceae	Faecalibacterium prausnitzii(OTU80)	F. prausnitzii(OTU80)	0.200401	-1	0	0	1	1
b0f51adf671d76a5f07c3b5bc16ab4d5c4ff609b	Ruminococcaceae	Ruminococcaceae(OTU3)	Ruminococcaceae(OTU3)	0.204103	-1	1	0	0	1
5ecedc2ba1f718c8bf27df3525e075dcbc0f1819	Ruminococcaceae	Subdoligranulum variabile(OTU44)	S. variabile(OTU44)	0.0176505	-1	0	0	1	1
3bbf321699fe62c76c1931fff91d8e078feeba87	Ruminococcaceae	Ruminiclostridium(OTU36)	Ruminiclostridium(OTU36)	0.00458309	1	0	0	0	0
98896715b47780296c7b918cad24c28f4d058945	Ruminococcaceae	Butyricicoccus sp. K4410.MGS-46	B. sp. K4410.MGS-46	0.0399908	-1	0	0	1	1
cbf95306034ca33994a754185ac09707603d4a6e	Ruminococcaceae	Subdoligranulum variabile(OTU93)	S. variabile(OTU93)	0.00375992	-1	0	0	1	1
777b862accae329073ba4e71b9b913d7922b771b	Ruminococcaceae	Ruminococcaceae(OTU23)	Ruminococcaceae(OTU23)	0.00504098	-1	0	0	0	0
dc838e370410fb0d4763470f21542ac3f052167a	Ruminococcaceae	Ruminococcaceae(OTU91)	Ruminococcaceae(OTU91)	-0.0207944	-1	0	0	0	0
7d217b5dac70526010aee823a23b9274e8fed212	Ruminococcaceae	Faecalibacterium prausnitzii(OTU8)	F. prausnitzii(OTU8)	0.174694	-1	0	0	1	1
a4c6b012d72033d40026c27a32be2901526531ce	Ruminococcaceae	Ruminiclostridium(OTU96)	Ruminiclostridium(OTU96)	0.0498162	-1	0	1	0	1
5f4f6d97004ada3407550a3afccd0f8b6bd61758	Ruminococcaceae	Flavonifractor plautii	F. plautii	0.0497678	1	-1	-1	0	-1
46c2c0eb93a1ac9fe10cf77d44de3ad899afab65	Ruminococcaceae	Ruminococcaceae(OTU46)	Ruminococcaceae(OTU46)	0.00342619	-1	0	0	0	0
b57894411d721c03980b74f932b5d661aee5ddd1	Ruminococcaceae	Faecalibacterium prausnitzii(OTU79)	F. prausnitzii(OTU79)	0	-1	0	0	0	0
759d3bce74029b0421b6b7829823329beec0cbda	Ruminococcaceae	Oscillibacter valericigenes	O. valericigenes	-0.000740398	1	0	0	0	0
7fe4f3b04e35b20bb4516344debfbb6154e330d3	Ruminococcaceae	Faecalibacterium prausnitzii(OTU68)	F. prausnitzii(OTU68)	0.0123219	-1	0	0	0	0
7c8124a599ef55c3aca8d4c1edee81189d249762	Ruminococcaceae	Ruminococcus lactaris(OTU43)	R. lactaris(OTU43)	-0.000999251	-1	0	0	0	0
71c28cdc242a9120ca3970ba66b423c771079a9c	Ruminococcaceae	Ruminococcaceae(OTU22)	Ruminococcaceae(OTU22)	0.0056928	-1	0	0	0	0
629b41b4214225423c5ff00fdbf5dfb2e2ba196d	Ruminococcaceae	UBA1819(OTU14)	UBA1819(OTU14)	0.191538	1	-1	0	0	-1
4055b3f1e3e0a8f04d0a83f7de0e7ca9fcdc0222	Family XI	Peptoniphilus ivorii	P. ivorii	0.136278	1	0	-1	0	-1
36b71e0fa60b370e95082d0cee5ba3ed92ea4f14	Family XI	Finegoldia magna	F. magna	0.129099	1	0	0	0	0
c17c40fbf5843a9a0c17aa02432b3902ffe021a4	Family XI	Ezakiella peruensis	E. peruensis	0.246855	1	0	-1	0	-1
93a203cd147eaca4fefa76a477e453dd6a16f551	Family XI	Anaerococcus octavius	A. octavius	0.126496	1	0	-1	0	-1
6d16c8dfa0d7dce3f6e27a904b61a21c2be8d0f5	Family XI	Peptoniphilus olsenii	P. olsenii	0.0835393	1	0	-1	0	-1
568373ca075c2cf3245a60cc7d25de80c9a90f43	Family XI	Ezakiella(OTU94)	Ezakiella(OTU94)	0.180618	1	-1	0	0	-1
06a157c47ae3d15ba27d3409e47b2d1bda1228d9	Family XI	Peptoniphilus lacrimalis	P. lacrimalis	0.289387	1	0	-1	-1	-1
833ee1018bc65e8c8dfd0e8c1a1ee5f25d4153d3	Bacteroidaceae	Bacteroides gallinaceum(OTU27)	B. gallinaceum(OTU27)	0.104259	-1	0	0	0	0
b83e3de5cc0156ec15810fb19eacc9c855a1f0c1	Bacteroidaceae	Bacteroides gallinaceum(OTU42)	B. gallinaceum(OTU42)	0.0756465	-1	0	0	0	0
d8d5f629119e6c50f9e7c95b6240649272c930cd	Bacteroidaceae	Bacteroides gallinaceum(OTU83)	B. gallinaceum(OTU83)	0.13959	-1	0	1	0	1
0d181ab99c59f5465506730734e655becc2135a3	Bacteroidaceae	Bacteroides caecicola(OTU51)	B. caecicola(OTU51)	0.0752122	-1	0	1	0	1
4973d0786e190acfd6718eb8bf6732cb978c023c	Bacteroidaceae	Bacteroides caecicola(OTU84)	B. caecicola(OTU84)	0.0114608	-1	0	0	0	0
20218ad750875d16c9e5642a9a5b42f360b4964d	Bacteroidaceae	Bacteroides propionicifaciens(OTU29)	B. propionicifaciens(OTU29)	0.180945	-1	0	1	0	1
9e6194334ec79f0f19d760dc2ac0e90c42aa0e7d	Bacteroidaceae	Bacteroides coprosuis(OTU62)	B. coprosuis(OTU62)	0.0792377	-1	0	0	0	0
1c2c5de41c9879a9f2929f356acca72066f2e209	Bacteroidaceae	Bacteroides propionicifaciens(OTU73)	B. propionicifaciens(OTU73)	0.17121	-1	0	0	0	0
0cfa2d530d8bb8deb60488dd1a5ae30b0783b626	Bacteroidaceae	Bacteroides caecicola(OTU72)	B. caecicola(OTU72)	0.0561064	-1	0	1	0	1
2a069c745b4e3079b4be010d8e8d15866089a47c	Bacteroidaceae	Bacteroides caecicola(OTU4)	B. caecicola(OTU4)	-0.0099081	1	0	0	0	0
78d664d8199a1a5050c114fb3669304f3d9a8d4e	Bacteroidaceae	Bacteroides zoogleoformans	B. zoogleoformans	0.0763057	-1	0	0	0	0
92d2b54526a297955ecf1d5be6e4d8695afa8172	Bacteroidaceae	Bacteroides caecicola(OTU10)	B. caecicola(OTU10)	0.187815	-1	0	0	0	0
213246e0ef70d6a711664e7bd453dfe1c4e30106	Bacteroidaceae	Bacteroides gallinaceum(OTU1)	B. gallinaceum(OTU1)	-0.0151336	1	0	0	0	0
67a04bc26f26894432770b3cc66a7ba0b0ac3cab	Bacteroidaceae	Bacteroides caecicola(OTU70)	B. caecicola(OTU70)	-0.0195485	1	0	0	0	0
e79e9f25d3414a038116ba80ba9c90b4fea3e6d8	Bacteroidaceae	Bacteroides caecicola(OTU16)	B. caecicola(OTU16)	-0.0147432	1	0	0	0	0
23b75a012b2bec213e848893b24842d695014dee	Bacteroidaceae	Bacteroides propionicifaciens(OTU41)	B. propionicifaciens(OTU41)	0.106655	-1	0	1	0	1
795dbf8c019483a25ae9a8827a62a936185d84a0	Bacteroidaceae	Bacteroides barnesiae	B. barnesiae	0.110533	-1	0	0	1	1
3ca0f6463b44a9076deedbb5f3bb7ed00fcb358d	Bacteroidaceae	Bacteroides caecicola(OTU86)	B. caecicola(OTU86)	-0.130549	1	0	0	0	0
6b7dc0529e91be865d4211f5c3dfd65fc0b1b79d	Bacteroidaceae	Bacteroides coprosuis(OTU67)	B. coprosuis(OTU67)	0.00979245	-1	0	0	0	0
792f1a299b5d9bf02072d370497e5d2b18c6378a	Bacteroidaceae	Bacteroides caecicola(OTU78)	B. caecicola(OTU78)	0.121827	-1	0	0	0	0
055eb03b82092827561fa816d990711e65a10a2d	Bacteroidaceae	Bacteroides coprophilus	B. coprophilus	6.62e-47	1	0	0	0	0
6c4a13cb8c2989b4ddf90ce4827e1a46ec08fdbd	Bifidobacteriaceae	Bifidobacterium magnum	B. magnum	0.134934	-1	0	0	0	0
595b5c69e0c0ab678b4b1457da6abbd3142afa3f	Burkholderiaceae	Parasutterella secunda	P. secunda	-0.240273	1	1	1	0	1
3a21d49f9431e24145b80c43adc46af78fd5f00f	Campylobacteraceae	Campylobacter pinnipediorum	C. pinnipediorum	0.00649486	1	0	0	0	0
04f6d8267903b2cc853efc25678b5d11da252ba8	Desulfovibrionaceae	Bilophila(OTU30)	Bilophila(OTU30)	-0.0233185	1	0	0	0	0
b1c85b23cb036d5783eb5cb420b42d5816b804f1	Enterobacteriaceae	Escherichia-Shigella(OTU88)	Escherichia-Shigella(OTU88)	0.0611345	1	0	0	0	0
58d72faf04d64350b1b6674360ced8602b36eb94	Family XIII	S5-A14a(OTU76)	S5-A14a(OTU76)	0.16194	1	0	0	-1	-1
5a61829814af31711bd597f814142ea04f651806	Leuconostocaceae	Leuconostoc fallax	L. fallax	1.97e-05	1	0	0	0	0
2b6187b111e334718a1171a3395f8de7528eff3d	Leuconostocaceae	Weissella ghanensis	W. ghanensis	-0.0017274	1	0	0	0	0
af877f3cca95c2c63622bf43466341fb27fd9f9c	Marinifilaceae	Odoribacter denticanis	O. denticanis	-0.0137987	1	0	0	0	0
4a750c3b25e9ba149a2323ba3b62ee0ca7940d83	Peptostreptococcaceae	Romboutsia lituseburensis	R. lituseburensis	0.0946751	-1	0	0	0	0
22cb39282371a1bb23780ab7580e545a8662974f	Peptostreptococcaceae	Intestinibacter bartlettii	I. bartlettii	-0.00656508	1	0	0	0	0
f6944e5be5cca661767014ab95867c4dc3848235	Porphyromonadaceae	Porphyromonas loveana	P. loveana	0.345729	1	-1	0	0	-1
7ee6bdbeafe5f04b4d10a682bab889c7852be4cd	Porphyromonadaceae	Porphyromonas sp. 2007b	P. sp. 2007b	0.375785	1	0	-1	-1	-1
98cc48030d2670f4493685c3bb1fbd7bf2182cc5	Prevotellaceae	Prevotella buccalis	P. buccalis	0.173987	1	0	0	0	0
69f5addfb12c83bce0beaa7a738668e8a772480e	Rikenellaceae	Alistipes indistinctus(OTU20)	A. indistinctus(OTU20)	0.00280489	-1	0	0	0	0
9075bd7b4542aad1faf685d8960946088cca0810	Rikenellaceae	Alistipes indistinctus(OTU57)	A. indistinctus(OTU57)	0.206452	-1	0	1	1	1
ebab44d6a7d001286bddcc959257cb9ac84ca9b4	Rikenellaceae	Alistipes indistinctus(OTU26)	A. indistinctus(OTU26)	0.0206095	-1	0	0	0	0
b5f49eebe9a619dafc2725fd6b4b6db0a0476c8f	Streptococcaceae	Streptococcus thermophilus TH1435	S. thermophilus TH1435	0.0352107	-1	1	0	0	1
18b62d123674facfbde7a0a670bdcbdeec61dca3	Tannerellaceae	Parabacteroides chartae(OTU54)	P. chartae(OTU54)	-0.0331049	1	0	0	0	0
72d37863abe6d7f5bf4e982b8dbc3a0bb9a0ec6b	Tannerellaceae	Parabacteroides chartae(OTU69)	P. chartae(OTU69)	0.00103024	-1	0	0	0	0
c84919371da9c309c2b7a50ab6ed836c0c9555e6	Veillonellaceae	Dialister pneumosintes	D. pneumosintes	0.29387	1	0	-1	-1	-1

## Sheet: Table S6
Table S6. KEGG module enrichment analysis on the keystone species. KEGG Orthologs (KO) annotation of keystone species was predicted by PICRUST2. The enrichment analysis of KEGG module was conducted with one-sided Fisher's exact test and adjusted with Benjamini-Hochberg method. Modules with false discovery rate (FDR) ≤ 0.01 were considered significantly enriched modules.
KEGG annotation					P. loveana				A. indistinctus				D. pneumosintes
Module ID	Pathway_Level1	Pathway_Level2	Module_Name	KO_in_Module	KO	OddsRatio	p-valule	FDR	KO	OddsRatio	p-valule	FDR	KO	OddsRatio	p-valule	FDR
M00001	Carbohydrate metabolism	Central carbohydrate metabolism	Glycolysis (Embden-Meyerhof pathway), glucose => pyruvate	29	10	14.8719	2.54e-08	1.11e-06	11	16.5275	2.42e-09	1.73e-07	9	12.7997	3.4e-07	9.57e-06
M00002	Carbohydrate metabolism	Central carbohydrate metabolism	Glycolysis, core module involving three-carbon compounds	12	6	28.1302	1.3e-06	2.84e-05	7	37.7016	5.26e-08	2.3e-06	6	28.3529	1.24e-06	3.07e-05
M00003	Carbohydrate metabolism	Central carbohydrate metabolism	Gluconeogenesis, oxaloacetate => fructose-6P	20	7	15.1614	3.01e-06	5.64e-05	8	17.9693	2.38e-07	6.71e-06	8	18.9451	1.62e-07	6.38e-06
M00004	Carbohydrate metabolism	Central carbohydrate metabolism	Pentose phosphate pathway (Pentose phosphate cycle)	15	4	10.2011	0.00142653	0.0108087	5	13.4293	0.000134302	0.00135679	6	18.8994	6.14e-06	0.000110043
M00007	Carbohydrate metabolism	Central carbohydrate metabolism	Pentose phosphate pathway, non-oxidative phase, fructose 6P => ribose 5P	6	3	28.0277	0.000761281	0.00612132	4	53.6715	2.38e-05	0.000276237	4	56.5718	1.95e-05	0.000284916
M00009	Carbohydrate metabolism	Central carbohydrate metabolism	Citrate cycle (TCA cycle, Krebs cycle)	40	12	12.1359	6.15e-09	3.1e-07	10	8.99919	1.13e-06	2.33e-05	4	3.13808	0.0474017	0.255839
M00011	Carbohydrate metabolism	Central carbohydrate metabolism	Citrate cycle, second carbon oxidation, 2-oxoglutarate => oxaloacetate	34	12	15.4499	7.31e-10	7.2e-08	10	11.252	2.12e-07	6.42e-06	4	3.76671	0.0282085	0.161503
M00532	Carbohydrate metabolism	Other carbohydrate metabolism	Photorespiration	15	6	18.7509	6.42e-06	0.000101135	6	17.9282	8.21e-06	0.000115559	2	4.3385	0.0919436	0.452822
M00631	Carbohydrate metabolism	Other carbohydrate metabolism	D-Galacturonate degradation (bacteria), D-galacturonate => pyruvate + D-glyceraldehyde 3P	8	0	0	1	1	0	0	1	1	0	0	1	1
M00632	Carbohydrate metabolism	Other carbohydrate metabolism	Galactose degradation, Leloir pathway, galactose => alpha-D-glucose-1P	4	3	84.0907	0.000160417	0.00154156	3	80.4138	0.000182308	0.00168159	1	9.39241	0.130348	0.583603
M00740	Carbohydrate metabolism	Other carbohydrate metabolism	Methylaspartate cycle	12	4	14.0284	0.000561987	0.00481354	1	2.42982	0.356726	1	0	0	1	1
M00855	Carbohydrate metabolism	Other carbohydrate metabolism	Glycogen degradation, glycogen => glucose-6P	10	3	12.0097	0.0041171	0.0270356	2	6.69096	0.0483022	0.214659	1	3.12996	0.294749	1
M00165	Energy metabolism	Carbon fixation	Reductive pentose phosphate cycle (Calvin cycle)	18	5	10.8023	0.000287055	0.00269285	5	10.3288	0.000350139	0.00299901	7	18.0617	1.25e-06	3.07e-05
M00167	Energy metabolism	Carbon fixation	Reductive pentose phosphate cycle, glyceraldehyde-3P => ribulose-5P	11	3	10.508	0.00551658	0.0350569	3	10.0486	0.00621903	0.0376969	4	16.1597	0.000374239	0.00430116
M00169	Energy metabolism	Carbon fixation	CAM (Crassulacean acid metabolism), light	2	2	inf	0.00119371	0.00940641	2	inf	0.00130092	0.00967099	0	0	1	1
M00173	Energy metabolism	Carbon fixation	Reductive citrate cycle (Arnon-Buchanan cycle)	43	14	13.7047	9.61e-11	1.89e-08	12	10.4757	2.47e-08	1.22e-06	6	4.59136	0.0033044	0.0271614
M00374	Energy metabolism	Carbon fixation	Dicarboxylate-hydroxybutyrate cycle	24	8	14.0944	8.86e-07	2.18e-05	5	7.06517	0.00145141	0.0103426	2	2.56262	0.198455	0.840765
M00376	Energy metabolism	Carbon fixation	3-Hydroxypropionate bi-cycle	21	5	8.77565	0.000625501	0.00524356	5	8.39102	0.000760061	0.00611151	4	6.65102	0.00516501	0.0383965
M00620	Energy metabolism	Carbon fixation	Incomplete reductive citrate cycle, acetyl-CoA => oxoglutarate	17	8	25.0646	3.63e-08	1.43e-06	6	14.6672	1.91e-05	0.000259302	2	3.7597	0.113929	0.554174
M00346	Energy metabolism	Methane metabolism	Formaldehyde assimilation, serine pathway	10	3	12.0097	0.0041171	0.0270356	4	17.8873	0.000297137	0.0026016	2	7.05165	0.0440731	0.241178
M00144	Energy metabolism	ATP synthesis	NADH:quinone oxidoreductase, prokaryotes	17	0	0	1	1	11	49.6094	1.29e-12	5.07e-10	0	0	1	1
M00149	Energy metabolism	ATP synthesis	Succinate dehydrogenase, prokaryotes	4	3	84.0907	0.000160417	0.00154156	3	80.4138	0.000182308	0.00168159	0	0	1	1
M00157	Energy metabolism	ATP synthesis	F-type ATPase, prokaryotes and chloroplasts	8	0	0	1	1	0	0	1	1	8	inf	1.86e-12	7.31e-10
M00159	Energy metabolism	ATP synthesis	V/A-type ATPase, prokaryotes	9	6	56.268	1.29e-07	3.9e-06	6	53.799	1.66e-07	5.45e-06	0	0	1	1
M00083	Lipid metabolism	Fatty acid metabolism	Fatty acid biosynthesis, elongation	14	5	15.6061	7.53e-05	0.000823696	5	14.9221	9.23e-05	0.000982571	5	15.7294	7.26e-05	0.000986479
M00874	Lipid metabolism	Fatty acid metabolism	Fatty acid biosynthesis in mitochondria, fungi	7	3	21.0198	0.00129801	0.0100277	3	20.1007	0.00147001	0.0103426	3	21.1856	0.00126989	0.0111186
M00093	Lipid metabolism	Lipid metabolism	Phosphatidylethanolamine (PE) biosynthesis, PA => PS => PE	4	3	84.0907	0.000160417	0.00154156	3	80.4138	0.000182308	0.00168159	3	84.7538	0.000156848	0.00193119
M00048	Nucleotide metabolism	Purine metabolism	Inosine monophosphate biosynthesis, PRPP + glutamine => IMP	24	9	16.9355	5.53e-08	1.98e-06	10	19.2979	4.4e-09	2.48e-07	9	17.0701	5.18e-08	3.4e-06
M00049	Nucleotide metabolism	Purine metabolism	Adenine ribonucleotide biosynthesis, IMP => ADP,ATP	9	4	22.4484	0.000155452	0.00154156	4	21.4657	0.000183524	0.00168159	4	22.6257	0.000150976	0.00193119
M00050	Nucleotide metabolism	Purine metabolism	Guanine ribonucleotide biosynthesis IMP => GDP,GTP	6	4	56.1286	2.01e-05	0.000247684	4	53.6715	2.38e-05	0.000276237	4	56.5718	1.95e-05	0.000284916
M00051	Nucleotide metabolism	Pyrimidine metabolism	Uridine monophosphate biosynthesis, glutamine (+ PRPP) => UMP	15	9	42.356	2.8e-10	3.68e-08	9	40.4909	4.1e-10	5.38e-08	7	24.8382	2.76e-07	8.36e-06
M00053	Nucleotide metabolism	Pyrimidine metabolism	Pyrimidine deoxyribonuleotide biosynthesis, CDP/CTP => dCDP/dCTP,dTDP/dTTP	14	5	15.6061	7.53e-05	0.000823696	4	10.7304	0.0012618	0.00956054	7	28.3878	1.52e-07	6.38e-06
M00018	Amino acid metabolism	Serine and threonine metabolism	Threonine biosynthesis, aspartate => homoserine => threonine	10	3	12.0097	0.0041171	0.0270356	3	11.4846	0.00464664	0.02906	5	28.3181	1.03e-05	0.000175593
M00020	Amino acid metabolism	Serine and threonine metabolism	Serine biosynthesis, glycerate-3P => serine	3	3	inf	4.12e-05	0.000491517	3	inf	4.68e-05	0.000527288	2	56.4309	0.00344688	0.0271614
M00017	Amino acid metabolism	Cysteine and methionine metabolism	Methionine biosynthesis, apartate => homoserine => methionine	11	3	10.508	0.00551658	0.0350569	4	15.3313	0.000453609	0.00380259	3	10.5909	0.00540131	0.0394095
M00034	Amino acid metabolism	Cysteine and methionine metabolism	Methionine salvage pathway	19	1	1.55214	0.487645	1	1	1.48442	0.502745	1	6	13.0818	2.96e-05	0.000416644
M00609	Amino acid metabolism	Cysteine and methionine metabolism	Cysteine biosynthesis, methionine => cysteine	7	1	4.65892	0.218321	0.819225	1	4.45568	0.226887	0.698386	1	4.69557	0.216845	0.908904
M00019	Amino acid metabolism	Branched-chain amino acid metabolism	Valine/isoleucine biosynthesis, pyruvate => valine / 2-oxobutanoate => isoleucine	6	1	5.59095	0.190323	0.735169	5	134.347	3.52e-07	9.25e-06	0	0	1	1
M00432	Amino acid metabolism	Branched-chain amino acid metabolism	Leucine biosynthesis, 2-oxoisovalerate => 2-oxoisocaproate	5	0	0	1	1	4	107.348	8.18e-06	0.000115559	0	0	1	1
M00535	Amino acid metabolism	Branched-chain amino acid metabolism	Isoleucine biosynthesis, pyruvate => 2-oxobutanoate	4	0	0	1	1	4	inf	1.68e-06	2.89e-05	0	0	1	1
M00570	Amino acid metabolism	Branched-chain amino acid metabolism	Isoleucine biosynthesis, threonine => 2-oxobutanoate => isoleucine	8	1	3.99318	0.245353	0.895084	5	44.7783	3.09e-06	4.88e-05	0	0	1	1
M00016	Amino acid metabolism	Lysine metabolism	Lysine biosynthesis, succinyl-DAP pathway, aspartate => lysine	13	6	24.1105	2.33e-06	4.6e-05	7	31.4166	1.1e-07	4.35e-06	6	24.3014	2.23e-06	4.63e-05
M00525	Amino acid metabolism	Lysine metabolism	Lysine biosynthesis, acetyl-DAP pathway, aspartate => lysine	9	5	35.1215	5.47e-06	9.38e-05	6	53.799	1.66e-07	5.45e-06	6	56.7134	1.23e-07	6.06e-06
M00526	Amino acid metabolism	Lysine metabolism	Lysine biosynthesis, DAP dehydrogenase pathway, aspartate => lysine	9	5	35.1215	5.47e-06	9.38e-05	5	33.5822	6.75e-06	0.000102346	6	56.7134	1.23e-07	6.06e-06
M00527	Amino acid metabolism	Lysine metabolism	Lysine biosynthesis, DAP aminotransferase pathway, aspartate => lysine	10	7	65.7291	6.3e-09	3.1e-07	6	40.3475	4.03e-07	9.91e-06	7	66.25	5.98e-09	4.71e-07
M00015	Amino acid metabolism	Arginine and proline metabolism	Proline biosynthesis, glutamate => proline	4	0	0	1	1	1	8.91256	0.136737	0.456562	3	84.7538	0.000156848	0.00193119
M00028	Amino acid metabolism	Arginine and proline metabolism	Ornithine biosynthesis, glutamate => ornithine	14	1	2.14959	0.389025	1	4	10.7304	0.0012618	0.00956054	0	0	1	1
M00845	Amino acid metabolism	Arginine and proline metabolism	Arginine biosynthesis, glutamate => acetylcitrulline => arginine	7	1	4.65892	0.218321	0.819225	4	35.7794	5.4e-05	0.000591293	2	11.2842	0.0220151	0.129462
M00026	Amino acid metabolism	Histidine metabolism	Histidine biosynthesis, PRPP => histidine	17	0	0	1	1	7	18.8465	1.1e-06	2.33e-05	1	1.76005	0.447739	1
M00045	Amino acid metabolism	Histidine metabolism	Histidine degradation, histidine => N-formiminoglutamate => glutamate	8	4	28.0618	8.88e-05	0.000945544	4	26.8333	0.00010496	0.00108826	0	0	1	1
M00022	Amino acid metabolism	Aromatic amino acid metabolism	Shikimate pathway, phosphoenolpyruvate + erythrose-4P => chorismate	13	5	17.5576	4.98e-05	0.000577083	6	23.0526	3e-06	4.88e-05	6	24.3014	2.23e-06	4.63e-05
M00060	Glycan metabolism	Lipopolysaccharide metabolism	KDO2-lipid A biosynthesis, Raetz pathway, LpxL-LpxM type	9	6	56.268	1.29e-07	3.9e-06	7	94.2667	2.63e-09	1.73e-07	7	99.3795	1.85e-09	1.82e-07
M00063	Glycan metabolism	Lipopolysaccharide metabolism	CMP-KDO biosynthesis	4	1	9.3191	0.131285	0.522488	4	inf	1.68e-06	2.89e-05	4	inf	1.38e-06	3.19e-05
M00064	Glycan metabolism	Lipopolysaccharide metabolism	ADP-L-glycero-D-manno-heptose biosynthesis	6	0	0	1	1	0	0	1	1	3	28.2487	0.000744642	0.00715582
M00866	Glycan metabolism	Lipopolysaccharide metabolism	KDO2-lipid A biosynthesis, Raetz pathway, non-LpxL-LpxM type	10	7	65.7291	6.3e-09	3.1e-07	8	107.864	1.18e-10	2.31e-08	8	113.722	7.85e-11	1.03e-08
M00115	Metabolism of cofactors and vitamins	Cofactor and vitamin metabolism	NAD biosynthesis, aspartate => NAD	7	5	70.2494	9.67e-07	2.24e-05	5	67.1705	1.2e-06	2.36e-05	2	11.2842	0.0220151	0.129462
M00116	Metabolism of cofactors and vitamins	Cofactor and vitamin metabolism	Menaquinone biosynthesis, chorismate => menaquinol	14	2	4.66352	0.082549	0.369594	2	4.45984	0.0888891	0.346756	0	0	1	1
M00117	Metabolism of cofactors and vitamins	Cofactor and vitamin metabolism	Ubiquinone biosynthesis, prokaryotes, chorismate => ubiquinone	10	1	3.10553	0.296648	1	4	17.8873	0.000297137	0.0026016	0	0	1	1
M00119	Metabolism of cofactors and vitamins	Cofactor and vitamin metabolism	Pantothenate biosynthesis, valine/L-aspartate => pantothenate	6	4	56.1286	2.01e-05	0.000247684	4	53.6715	2.38e-05	0.000276237	0	0	1	1
M00120	Metabolism of cofactors and vitamins	Cofactor and vitamin metabolism	Coenzyme A biosynthesis, pantothenate => CoA	12	4	14.0284	0.000561987	0.00481354	4	13.4143	0.000661027	0.00542593	4	14.1391	0.000546149	0.0059773
M00121	Metabolism of cofactors and vitamins	Cofactor and vitamin metabolism	Heme biosynthesis, plants and bacteria, glutamate => heme	15	6	18.7509	6.42e-06	0.000101135	3	6.69783	0.0154029	0.0831335	7	24.8382	2.76e-07	8.36e-06
M00122	Metabolism of cofactors and vitamins	Cofactor and vitamin metabolism	Cobalamin biosynthesis, cobinamide => cobalamin	10	8	112.826	8.34e-11	1.89e-08	2	6.69096	0.0483022	0.214659	8	113.722	7.85e-11	1.03e-08
M00123	Metabolism of cofactors and vitamins	Cofactor and vitamin metabolism	Biotin biosynthesis, pimeloyl-ACP/CoA => biotin	6	4	56.1286	2.01e-05	0.000247684	1	5.34705	0.197933	0.618934	3	28.2487	0.000744642	0.00715582
M00124	Metabolism of cofactors and vitamins	Cofactor and vitamin metabolism	Pyridoxal biosynthesis, erythrose-4P => pyridoxal-5P	6	5	140.505	2.84e-07	8e-06	4	53.6715	2.38e-05	0.000276237	1	5.63494	0.189012	0.809465
M00125	Metabolism of cofactors and vitamins	Cofactor and vitamin metabolism	Riboflavin biosynthesis, GTP => riboflavin/FMN/FAD	19	5	10.0302	0.000378541	0.00346849	4	7.15201	0.00423233	0.0273367	5	10.1095	0.000365598	0.00430116
M00126	Metabolism of cofactors and vitamins	Cofactor and vitamin metabolism	Tetrahydrofolate biosynthesis, GTP => THF	17	7	19.7125	8.26e-07	2.17e-05	7	18.8465	1.1e-06	2.33e-05	6	15.4617	1.43e-05	0.00023516
M00127	Metabolism of cofactors and vitamins	Cofactor and vitamin metabolism	Thiamine biosynthesis, AIR => thiamine-P/thiamine-2P	8	3	16.8151	0.00202353	0.0147643	3	16.0799	0.00228904	0.0158225	5	47.201	2.41e-06	4.75e-05
M00140	Metabolism of cofactors and vitamins	Cofactor and vitamin metabolism	C1-unit interconversion, prokaryotes	5	3	42.0435	0.000390699	0.00349853	2	17.8466	0.0120974	0.0661998	3	42.375	0.000382083	0.00430116
M00572	Metabolism of cofactors and vitamins	Cofactor and vitamin metabolism	Pimeloyl-ACP biosynthesis, BioC-BioH pathway, malonyl-ACP => pimeloyl-ACP	10	5	28.096	1.06e-05	0.00016115	3	11.4846	0.00464664	0.02906	3	12.1044	0.00403029	0.0305372
M00573	Metabolism of cofactors and vitamins	Cofactor and vitamin metabolism	Biotin biosynthesis, BioI pathway, long-chain-acyl-ACP => pimeloyl-ACP => biotin	6	4	56.1286	2.01e-05	0.000247684	1	5.34705	0.197933	0.618934	3	28.2487	0.000744642	0.00715582
M00577	Metabolism of cofactors and vitamins	Cofactor and vitamin metabolism	Biotin biosynthesis, BioW pathway, pimelate => pimeloyl-CoA => biotin	6	4	56.1286	2.01e-05	0.000247684	1	5.34705	0.197933	0.618934	3	28.2487	0.000744642	0.00715582
M00840	Metabolism of cofactors and vitamins	Cofactor and vitamin metabolism	Tetrahydrofolate biosynthesis, mediated by ribA and trpF, GTP => THF	6	3	28.0277	0.000761281	0.00612132	3	26.8022	0.000863159	0.00680169	3	28.2487	0.000744642	0.00715582
M00841	Metabolism of cofactors and vitamins	Cofactor and vitamin metabolism	Tetrahydrofolate biosynthesis, mediated by PTPS, GTP => THF	6	4	56.1286	2.01e-05	0.000247684	4	53.6715	2.38e-05	0.000276237	4	56.5718	1.95e-05	0.000284916
M00846	Metabolism of cofactors and vitamins	Cofactor and vitamin metabolism	Siroheme biosynthesis, glutamate => siroheme	15	3	7.00409	0.0137248	0.0795233	2	4.11659	0.100195	0.387027	7	24.8382	2.76e-07	8.36e-06
M00868	Metabolism of cofactors and vitamins	Cofactor and vitamin metabolism	Heme biosynthesis, animals and fungi, glycine => heme	8	3	16.8151	0.00202353	0.0147643	1	3.81898	0.254796	0.75481	2	9.40304	0.0286934	0.161503
M00096	Biosynthesis of terpenoids and polyketides	Terpenoid backbone biosynthesis	C5 isoprenoid biosynthesis, non-mevalonate pathway	9	7	98.5981	1.95e-09	1.54e-07	7	94.2667	2.63e-09	1.73e-07	5	35.3992	5.27e-06	9.9e-05
M00793	Biosynthesis of terpenoids and polyketides	Polyketide sugar unit biosynthesis	dTDP-L-rhamnose biosynthesis	4	4	inf	1.42e-06	2.94e-05	4	inf	1.68e-06	2.89e-05	0	0	1	1
